# Supplementary material for: Prevalence and detection of low-allele-fraction variants in clinical cancer samples
Source: Nat Commun. 2017 Nov 9;8:1377. doi: 10.1038/s41467-017-01470-y (PMC5680209; doi:10.1038/s41467-017-01470-y)
Supplement: Supplementary file 4 — Supplementary Data 1 [file 41467_2017_1470_MOESM4_ESM.xlsx]

## Sheet: Supplementary Data 1
Supplementary Data 1. List of target genes.
Genes	Panel version 1			Panel version 2
	SNV/Indel/CNV	Fusion	Promoter	SNV/Indel/CNV	Fusion	Promoter
ABL1	O	X	X	O	O	X
ABL2	X	X	X	O	X	X
ACVR1B	X	X	X	O	X	X
AKT1	O	X	X	O	X	X
AKT2	O	X	X	O	X	X
AKT3	O	X	X	O	X	X
ALK	O	O	X	O	O	X
ALOX12B	X	X	X	O	X	X
APC	O	X	X	O	X	X
APCDD1	X	X	X	O	X	X
APOBEC3A	X	X	X	O	X	X
APOBEC3B	X	X	X	O	X	X
AR	X	X	X	O	X	X
ARAF	X	X	X	O	X	X
ARFRP1	X	X	X	O	X	X
ARID1A	O	X	X	O	X	X
ARID1B	O	X	X	O	X	X
ARID2	O	X	X	O	X	X
ASXL1	X	X	X	O	X	X
ATM	O	X	X	O	X	X
ATR	X	X	X	O	X	X
ATRX	O	X	X	O	X	X
AURKA	O	X	X	O	X	X
AURKB	O	X	X	O	X	X
AXIN1	X	X	X	O	X	X
AXL	X	X	X	O	X	X
B2M	X	X	X	O	X	X
BACH1	X	X	X	O	X	X
BAP1	X	X	X	O	X	X
BARD1	X	X	X	O	X	X
BCL2	O	X	X	O	O	X
BCL2A1	X	X	X	O	X	X
BCL2L1	X	X	X	O	X	X
BCL2L2	X	X	X	O	X	X
BCL6	X	X	X	O	X	X
BCOR	X	X	X	O	X	X
BCORL1	X	X	X	O	X	X
BCR	X	X	X	O	O	X
BLM	X	X	X	O	X	X
BRAF	O	X	X	O	O	X
BRCA1	O	X	X	O	X	X
BRCA2	O	X	X	O	X	X
BRD2	X	X	X	O	X	X
BRD3	X	X	X	O	X	X
BRD4	X	X	X	O	X	X
BRIP1	X	X	X	O	X	X
BTG1	X	X	X	O	X	X
BTK	X	X	X	O	X	X
C11ORF30	X	X	X	O	X	X
C15ORF55	X	X	X	O	X	X
CARD11	X	X	X	O	X	X
CASP8	X	X	X	O	X	X
CBFB	X	X	X	O	X	X
CBL	X	X	X	O	X	X
CCND1	X	X	X	O	X	X
CCND2	X	X	X	O	X	X
CCND3	X	X	X	O	X	X
CCNE1	X	X	X	O	X	X
CD79A	X	X	X	O	X	X
CD79B	X	X	X	O	X	X
CDC42	X	X	X	O	X	X
CDC73	X	X	X	O	X	X
CDH1	O	X	X	O	X	X
CDH2	X	X	X	O	X	X
CDH20	X	X	X	O	X	X
CDH5	X	X	X	O	X	X
CDK12	X	X	X	O	X	X
CDK4	O	X	X	O	X	X
CDK6	O	X	X	O	X	X
CDK8	X	X	X	O	X	X
CDKN1B	X	X	X	O	X	X
CDKN2A	O	X	X	O	X	X
CDKN2B	X	X	X	O	X	X
CDKN2C	X	X	X	O	X	X
CDX2	X	X	X	O	X	X
CEBPA	X	X	X	O	X	X
CHD1	X	X	X	O	X	X
CHD2	X	X	X	O	X	X
CHD4	X	X	X	O	X	X
CHEK1	X	X	X	O	X	X
CHEK2	X	X	X	O	X	X
CHUK	X	X	X	O	X	X
CIC	X	X	X	O	X	X
CRBN	X	X	X	O	X	X
CREBBP	X	X	X	O	X	X
CRKL	X	X	X	O	X	X
CRLF2	X	X	X	O	X	X
CSF1R	O	X	X	O	X	X
CTCF	X	X	X	O	X	X
CTNNA1	X	X	X	O	X	X
CTNNB1	O	X	X	O	X	X
CUL4A	X	X	X	O	X	X
CUL4B	X	X	X	O	X	X
CYLD	X	X	X	O	X	X
CYP17A1	X	X	X	O	X	X
DAXX	X	X	X	O	X	X
DDR2	O	X	X	O	X	X
DIS3	X	X	X	O	X	X
DNMT1	X	X	X	O	X	X
DNMT3A	X	X	X	O	X	X
DOCK2	X	X	X	O	X	X
DOT1L	X	X	X	O	X	X
EGFR	O	X	X	O	O	X
ELMO1	X	X	X	O	X	X
EP300	X	X	X	O	X	X
EPHA3	X	X	X	O	X	X
EPHA5	X	X	X	O	X	X
EPHA6	X	X	X	O	X	X
EPHA7	X	X	X	O	X	X
EPHB1	X	X	X	O	X	X
EPHB4	O	X	X	O	X	X
EPHB6	X	X	X	O	X	X
ERBB2	O	X	X	O	X	X
ERBB3	O	X	X	O	X	X
ERBB4	O	X	X	O	X	X
ERCC2	X	X	X	O	X	X
ERG	X	X	X	O	X	X
ESR1	X	X	X	O	X	X
ETV1	X	X	X	O	O	X
ETV4	X	X	X	O	O	X
ETV5	X	X	X	O	O	X
ETV6	X	X	X	O	O	X
EWSR1	X	O	X	O	O	X
EYA2	X	X	X	O	X	X
EZH2	O	X	X	O	X	X
FAM123B	X	X	X	O	X	X
FAM46C	X	X	X	O	X	X
FANCA	X	X	X	O	X	X
FANCC	X	X	X	O	X	X
FANCD2	X	X	X	O	X	X
FANCE	X	X	X	O	X	X
FANCF	X	X	X	O	X	X
FANCG	X	X	X	O	X	X
FANCI	X	X	X	O	X	X
FANCL	X	X	X	O	X	X
FANCM	X	X	X	O	X	X
FAT3	X	X	X	O	X	X
FBXW7	O	X	X	O	X	X
FGF10	X	X	X	O	X	X
FGF12	X	X	X	O	X	X
FGF14	X	X	X	O	X	X
FGF19	X	X	X	O	X	X
FGF23	X	X	X	O	X	X
FGF3	X	X	X	O	X	X
FGF4	X	X	X	O	X	X
FGF6	X	X	X	O	X	X
FGF7	X	X	X	O	X	X
FGFR1	O	X	X	O	O	X
FGFR2	O	X	X	O	X	X
FGFR3	O	X	X	O	O	X
FGFR4	X	X	X	O	X	X
FLT1	X	X	X	O	X	X
FLT3	O	X	X	O	X	X
FLT4	X	X	X	O	X	X
FOXA1	X	X	X	O	X	X
FOXL2	X	X	X	O	X	X
FUBP1	X	X	X	O	X	X
GATA1	X	X	X	O	X	X
GATA2	X	X	X	O	X	X
GATA3	X	X	X	O	X	X
GID4	X	X	X	O	X	X
GNA11	O	X	X	O	X	X
GNA13	X	X	X	O	X	X
GNAQ	O	X	X	O	X	X
GNAS	O	X	X	O	X	X
GPR124	X	X	X	O	X	X
GRIN2A	X	X	X	O	X	X
GSK3B	X	X	X	O	X	X
GUCY1A2	X	X	X	O	X	X
H3F3A	X	X	X	O	X	X
HGF	X	X	X	O	X	X
HIST1H3B	X	X	X	O	X	X
HLA-A	X	X	X	O	X	X
HNF1A	O	X	X	O	X	X
HOXA3	X	X	X	O	X	X
HRAS	O	X	X	O	X	X
HSP90AA1	X	X	X	O	X	X
IDH1	O	X	X	O	X	X
IDH2	O	X	X	O	X	X
IGF1	X	X	X	O	X	X
IGF1R	O	X	X	O	X	X
IGF2R	X	X	X	O	X	X
IKBKE	X	X	X	O	X	X
IKZF1	X	X	X	O	X	X
IL7R	X	X	X	O	X	X
INHBA	X	X	X	O	X	X
INPP4B	X	X	X	O	X	X
INSR	X	X	X	O	X	X
IRF4	X	X	X	O	X	X
IRS2	X	X	X	O	X	X
ITK	O	X	X	O	X	X
JAK1	O	X	X	O	X	X
JAK2	O	X	X	O	X	X
JAK3	O	X	X	O	X	X
JUN	X	X	X	O	X	X
KAT6A	X	X	X	O	X	X
KDM5A	X	X	X	O	X	X
KDM5C	X	X	X	O	X	X
KDM6A	X	X	X	O	X	X
KDR	O	X	X	O	X	X
KEAP1	X	X	X	O	X	X
KIT	O	X	X	O	X	X
KLF4	X	X	X	O	X	X
KLHL6	X	X	X	O	X	X
KMT2A	X	X	X	O	O	X
KRAS	O	X	X	O	X	X
LMO1	X	X	X	O	X	X
LRP1B	X	X	X	O	X	X
LRP6	X	X	X	O	X	X
LTK	X	X	X	O	X	X
MAML1	X	X	X	O	X	X
MAP2K1	X	X	X	O	X	X
MAP2K2	X	X	X	O	X	X
MAP2K4	X	X	X	O	X	X
MAP3K1	X	X	X	O	X	X
MAP3K13	X	X	X	O	X	X
MCL1	X	X	X	O	X	X
MDM2	O	X	X	O	X	X
MDM4	X	X	X	O	X	X
MED12	X	X	X	O	X	X
MEF2B	X	X	X	O	X	X
MEN1	X	X	X	O	X	X
MET	O	X	X	O	X	X
MITF	X	X	X	O	X	X
MLH1	O	X	X	O	X	X
MLL	X	X	X	O	X	X
MLL2	X	X	X	O	X	X
MLL3	X	X	X	O	X	X
MPL	O	X	X	O	X	X
MRE11A	X	X	X	O	X	X
MSH2	X	X	X	O	X	X
MSH6	X	X	X	O	X	X
MTOR	O	X	X	O	X	X
MUTYH	X	X	X	O	X	X
MYC	X	X	X	O	O	X
MYCL1	X	X	X	O	X	X
MYCN	X	X	X	O	X	X
MYD88	X	X	X	O	X	X
NCOA3	X	X	X	O	X	X
NCOR1	X	X	X	O	X	X
NF1	O	X	X	O	X	X
NF2	X	X	X	O	X	X
NFE2L2	X	X	X	O	X	X
NFKBIA	X	X	X	O	X	X
NKX2-1	X	X	X	O	X	X
NKX3-1	X	X	X	O	X	X
NOTCH1	O	X	X	O	X	X
NOTCH2	X	X	X	O	X	X
NOTCH3	X	X	X	O	X	X
NOTCH4	X	X	X	O	X	X
NPM1	O	X	X	O	X	X
NRAS	O	X	X	O	X	X
NSD1	X	X	X	O	X	X
NTRK1	O	X	X	O	O	X
NTRK2	X	X	X	O	X	X
NTRK3	X	X	X	O	X	X
NUP93	X	X	X	O	X	X
PAK3	X	X	X	O	X	X
PAK7	X	X	X	O	X	X
PALB2	X	X	X	O	X	X
PARP1	X	X	X	O	X	X
PARP2	X	X	X	O	X	X
PARP3	X	X	X	O	X	X
PARP4	X	X	X	O	X	X
PAX5	X	X	X	O	X	X
PBRM1	X	X	X	O	X	X
PDGFRA	O	X	X	O	O	X
PDGFRB	O	X	X	O	X	X
PDK1	X	X	X	O	X	X
PGR	X	X	X	O	X	X
PHF6	X	X	X	O	X	X
PHLPP2	X	X	X	O	X	X
PIK3C3	X	X	X	O	X	X
PIK3CA	O	X	X	O	X	X
PIK3CG	X	X	X	O	X	X
PIK3R1	O	X	X	O	X	X
PIK3R2	X	X	X	O	X	X
PKHD1	X	X	X	O	X	X
PLCG1	X	X	X	O	X	X
PMS2	X	X	X	O	X	X
PNRC1	X	X	X	O	X	X
PPP2R1A	X	X	X	O	X	X
PRDM1	X	X	X	O	X	X
PRKAR1A	X	X	X	O	X	X
PRKDC	X	X	X	O	X	X
PRPF40B	X	X	X	O	X	X
PRSS8	X	X	X	O	X	X
PTCH1	O	X	X	O	X	X
PTCH2	O	X	X	O	X	X
PTEN	O	X	X	O	X	X
PTPN11	O	X	X	O	X	X
PTPRD	X	X	X	O	X	X
RAB35	X	X	X	O	X	X
RAC1	X	X	X	O	X	X
RAC2	X	X	X	O	X	X
RAD50	X	X	X	O	X	X
RAD51	X	X	X	O	X	X
RAD51B	X	X	X	O	X	X
RAD51C	X	X	X	O	X	X
RAD51D	X	X	X	O	X	X
RAD52	X	X	X	O	X	X
RAD54L	X	X	X	O	X	X
RAF1	X	X	X	O	O	X
RARA	X	X	X	O	O	X
RB1	O	X	X	O	X	X
REL	X	X	X	O	X	X
RET	O	O	X	O	O	X
RICTOR	X	X	X	O	X	X
RNF43	X	X	X	O	X	X
ROBO1	X	X	X	O	X	X
ROBO2	X	X	X	O	X	X
ROS1	O	O	X	O	O	X
RPA1	X	X	X	O	X	X
RPTOR	X	X	X	O	X	X
RUNX1	X	X	X	O	X	X
RUNX1T1	X	X	X	O	X	X
SEMA3A	X	X	X	O	X	X
SEMA3E	X	X	X	O	X	X
SETBP1	X	X	X	O	X	X
SETD2	X	X	X	O	X	X
SF3A1	X	X	X	O	X	X
SF3B1	X	X	X	O	X	X
SFRS7	X	X	X	O	X	X
SH2B3	X	X	X	O	X	X
SKP2	X	X	X	O	X	X
SLIT2	X	X	X	O	X	X
SMAD2	X	X	X	O	X	X
SMAD3	X	X	X	O	X	X
SMAD4	O	X	X	O	X	X
SMARCA1	X	X	X	O	X	X
SMARCA4	X	X	X	O	X	X
SMARCB1	O	X	X	O	X	X
SMARCD1	X	X	X	O	X	X
SMO	O	X	X	O	X	X
SOCS1	X	X	X	O	X	X
SOX10	X	X	X	O	X	X
SOX2	X	X	X	O	X	X
SOX9	X	X	X	O	X	X
SPEN	X	X	X	O	X	X
SPOP	X	X	X	O	X	X
SRC	O	X	X	O	X	X
SRSF1	X	X	X	O	X	X
SRSF2	X	X	X	O	X	X
STAG2	X	X	X	O	X	X
STAT3	X	X	X	O	X	X
STAT4	X	X	X	O	X	X
STK11	O	X	X	O	X	X
SUFU	X	X	X	O	X	X
SYK	O	X	X	O	X	X
TBX22	X	X	X	O	X	X
TBX3	X	X	X	O	X	X
TET2	X	X	X	O	X	X
TERT	X	X	O	X	X	O
TGFBR2	X	X	X	O	X	X
TIPARP	X	X	X	O	X	X
TMPRSS2	X	O	X	O	O	X
TNFAIP3	X	X	X	O	X	X
TNFRSF14	X	X	X	O	X	X
TNKS	X	X	X	O	X	X
TNKS2	X	X	X	O	X	X
TOP1	O	X	X	O	X	X
TP53	O	X	X	O	X	X
TRAF7	X	X	X	O	X	X
TRRAP	X	X	X	O	X	X
TSC1	X	X	X	O	X	X
TSC2	X	X	X	O	X	X
TSHR	X	X	X	O	X	X
U2AF1	X	X	X	O	X	X
U2AF2	X	X	X	O	X	X
USP9X	X	X	X	O	X	X
VHL	O	X	X	O	X	X
WHSC1L1	X	X	X	O	X	X
WISP3	X	X	X	O	X	X
WT1	X	X	X	O	X	X
WWP1	X	X	X	O	X	X
XBP1	X	X	X	O	X	X
XPO1	X	X	X	O	X	X
XRCC3	X	X	X	O	X	X
ZNF217	X	X	X	O	X	X
ZNF703	X	X	X	O	X	X
ZRSR2	X	X	X	O	X	X
