# Supplementary material for: Prevalence and detection of low-allele-fraction variants in clinical cancer samples
Source: Nat Commun. 2017 Nov 9;8:1377. doi: 10.1038/s41467-017-01470-y (PMC5680209; doi:10.1038/s41467-017-01470-y)
Supplement: Supplementary file 5 — Supplementary Data 2 [file 41467_2017_1470_MOESM5_ESM.xlsx]

## Sheet: Supplementary Data 2
Supplementary Data 2. List of samples.
Sample_ID	Diagnosis	Version	Tissue	Date of sampling	Date of 1st chemotherpy	Metastasis	Recurrence
SGI_CS_1353	Breast cancer	V1	Frozen Tissue	2014-05-08	2014-06-12	No	No
SGI_CS_1896	Breast cancer	V1	Frozen Tissue	2014-05-22	NA	No	No
SGI_CS_2918	Breast cancer	V1	Frozen Tissue	2014-07-10	NA	No	No
SGI_CS_4625	Pancreatic cancer	V1	Fine Niddle Biopsy	NA	NA	NA	NA
SGI_CS_1027	Pancreatic cancer	V1	Fine Niddle Biopsy	NA	NA	NA	NA
SGI_CS_4573	Pancreatic cancer	V1	Fine Niddle Biopsy	NA	NA	NA	NA
SGI_CS_4808	Pancreatic cancer	V1	Fine Niddle Biopsy	NA	NA	NA	NA
SGI_CS_3363	Pancreatic cancer	V1	Fine Niddle Biopsy	NA	NA	NA	NA
SGI_CS_3201	Pancreatic cancer	V1	Fine Niddle Biopsy	NA	NA	NA	NA
SGI_CS_315	Pancreatic cancer	V1	Fine Niddle Biopsy	NA	NA	NA	NA
SGI_CS_1048	Lung cancer	V1	Frozen Tissue	2014-12-16	2014-10-08	No	No
SGI_CS_898	Breast cancer	V1	Frozen Tissue	NA	NA	NA	NA
SGI_CS_3493	Brain Glioblastoma multiforme (GBM, GM)	V1	Frozen Tissue	2014-04-16	2014-04-28	NA	NA
SGI_CS_1953	Brain Glioblastoma multiforme (GBM, GM)	V1	Frozen Tissue	2014-05-29	2014-02-24	NA	NA
SGI_CS_3912	other bone tumors	V1	Frozen Tissue	2014-08-25	NA	NA	NA
SGI_CS_2529	Gastric cancer	V1	Frozen Tissue	2014-08-08	2014-09-04	No	No
SGI_CS_3645	Lung cancer	V1	Frozen Tissue	NA	NA	NA	NA
SGI_CS_5037	Lung cancer	V1	Frozen Tissue	NA	NA	NA	NA
SGI_CS_1930	Lung cancer	V1	Frozen Tissue	NA	NA	NA	NA
SGI_CS_3947	Lung cancer	V1	Frozen Tissue	NA	NA	NA	NA
SGI_CS_4744	Lung cancer	V1	Frozen Tissue	NA	NA	NA	NA
SGI_CS_1077	Lung cancer	V1	Frozen Tissue	NA	NA	NA	NA
SGI_CS_3306	Breast cancer	V1	Frozen Tissue	2014-05-16	2012-12-03	NA	NA
SGI_CS_637	Gastric cancer	V1	Frozen Tissue	NA	2014-06-10	No	Yes
SGI_CS_1356	Colorectal cancer	V1	Frozen Tissue	NA	NA	No	No
SGI_CS_1958	Colorectal cancer	V1	Frozen Tissue	NA	2014-08-14	No	Yes
SGI_CS_68	Gastric cancer	V1	Frozen Tissue	NA	2014-09-26	No	Yes
SGI_CS_1938	Colorectal cancer	V1	Frozen Tissue	NA	2014-10-06	No	Yes
SGI_CS_4407	Gastric cancer	V1	Frozen Tissue	NA	NA	NA	NA
SGI_CS_1725	Gastric cancer	V1	Frozen Tissue	NA	2014-10-24	No	No
SGI_CS_2442	Colorectal cancer	V1	Frozen Tissue	NA	2014-10-24	No	Yes
SGI_CS_3037	Kidney cancer	V1	Frozen Tissue	NA	NA	NA	NA
SGI_CS_2499	Lung cancer	V1	Cell DNA	NA	2007-10-06	Yes	Yes
SGI_CS_943	Lung cancer	V1	Cell DNA	NA	2012-12-31	Yes	Yes
SGI_CS_4188	Lung cancer	V1	Cell DNA	NA	2013-04-19	No	Yes
SGI_CS_3383	Lung cancer	V1	Cell DNA	NA	2013-11-04	No	Yes
SGI_CS_4019	Lung cancer	V1	Cell DNA	NA	2013-12-04	No	Yes
SGI_CS_546	Lung cancer	V1	Cell DNA	NA	2014-05-28	No	Yes
SGI_CS_3660	Lung cancer	V1	Cell DNA	NA	2013-11-12	No	Yes
SGI_CS_2080	Breast cancer	V1	Frozen Tissue	2013-03-15	NA	Yes	Yes
SGI_CS_4150	Breast cancer	V1	Frozen Tissue	2013-03-15	NA	Yes	Yes
SGI_CS_3271	Breast cancer	V1	Frozen Tissue	2013-04-24	2012-11-05	Yes	No
SGI_CS_3957	Breast cancer	V1	Frozen Tissue	2013-04-24	2012-11-05	Yes	No
SGI_CS_2794	Breast cancer	V1	Frozen Tissue	2013-05-20	2012-03-23	Yes	No
SGI_CS_2676	Breast cancer	V1	Frozen Tissue	2013-05-10	2010-09-13	Yes	No
SGI_CS_3987	Breast cancer	V1	Frozen Tissue	2013-05-08	2009-10-23	Yes	No
SGI_CS_118	Breast cancer	V1	Frozen Tissue	2013-05-27	2011-11-10	Yes	No
SGI_CS_2410	Breast cancer	V1	Frozen Tissue	2013-06-12	2012-11-13	Yes	No
SGI_CS_3696	Breast cancer	V1	Frozen Tissue	2013-06-20	2013-07-09	No	No
SGI_CS_3496	Breast cancer	V1	Frozen Tissue	2013-06-25	2013-07-19	No	No
SGI_CS_5048	Breast cancer	V1	Frozen Tissue	2013-06-27	2013-07-16	No	No
SGI_CS_4344	Breast cancer	V1	Frozen Tissue	2013-07-09	2011-06-23	Yes	No
SGI_CS_2210	Breast cancer	V1	Frozen Tissue	2013-07-12	2012-11-22	Yes	Yes
SGI_CS_1235	Breast cancer	V1	Frozen Tissue	2013-07-24	2011-12-22	Yes	No
SGI_CS_357	Breast cancer	V1	Frozen Tissue	2013-07-25	2013-08-19	No	No
SGI_CS_502	Breast cancer	V1	Frozen Tissue	2013-07-31	2011-08-05	Yes	Yes
SGI_CS_1594	Breast cancer	V1	Frozen Tissue	2013-08-13	NA	No	No
SGI_CS_2613	Breast cancer	V1	Frozen Tissue	2013-08-21	2008-06-21	Yes	Yes
SGI_CS_3335	Breast cancer	V1	Frozen Tissue	2013-08-27	2013-09-12	No	No
SGI_CS_2049	Breast cancer	V1	Frozen Tissue	2013-09-02	2013-10-07	No	No
SGI_CS_4597	Breast cancer	V1	Frozen Tissue	2013-09-02	2009-04-23	Yes	Yes
SGI_CS_1478	Breast cancer	V1	Frozen Tissue	2013-09-03	2012-06-12	Yes	Yes
SGI_CS_2311	Breast cancer	V1	Frozen Tissue	2013-09-12	2013-10-04	No	No
SGI_CS_1673	Breast cancer	V1	Frozen Tissue	2013-09-17	NA	No	No
SGI_CS_3275	Breast cancer	V1	Frozen Tissue	2013-09-24	2013-10-18	No	No
SGI_CS_1298	Breast cancer	V1	Frozen Tissue	2013-09-23	2012-01-20	Yes	No
SGI_CS_2407	Breast cancer	V1	Frozen Tissue	2013-09-30	2011-10-19	Yes	No
SGI_CS_3854	Breast cancer	V1	Frozen Tissue	2013-09-30	2011-10-19	Yes	No
SGI_CS_424	Breast cancer	V1	Frozen Tissue	2013-09-30	2011-10-19	Yes	No
SGI_CS_4400	Breast cancer	V1	Frozen Tissue	2013-10-08	NA	No	No
SGI_CS_1704	Breast cancer	V1	Frozen Tissue	2013-10-14	2008-09-24	Yes	Yes
SGI_CS_4218	Breast cancer	V1	Frozen Tissue	2013-10-14	2010-02-22	No	Yes
SGI_CS_1742	Breast cancer	V1	Frozen Tissue	2013-10-18	2012-08-09	Yes	No
SGI_CS_1677	Breast cancer	V1	Frozen Tissue	2013-10-22	2013-04-26	No	Yes
SGI_CS_2392	Breast cancer	V1	Frozen Tissue	2013-10-22	2008-03-26	Yes	No
SGI_CS_4479	Breast cancer	V1	Frozen Tissue	2013-11-05	NA	No	No
SGI_CS_4339	Breast cancer	V1	Frozen Tissue	2013-11-12	2013-01-14	No	Yes
SGI_CS_1957	Breast cancer	V1	Frozen Tissue	2013-11-18	2010-01-14	No	No
SGI_CS_3900	Breast cancer	V1	Frozen Tissue	2013-11-28	2013-02-13	No	Yes
SGI_CS_4819	Breast cancer	V1	Frozen Tissue	2013-12-05	2008-08-18	No	Yes
SGI_CS_2180	Breast cancer	V1	Frozen Tissue	2013-12-06	2013-12-26	No	No
SGI_CS_3573	Breast cancer	V1	Frozen Tissue	2013-12-06	2013-12-06	No	No
SGI_CS_2006	Breast cancer	V1	Frozen Tissue	2013-12-10	2013-06-07	No	No
SGI_CS_1631	Breast cancer	V1	Frozen Tissue	2013-12-16	2013-12-16	No	No
SGI_CS_3794	Breast cancer	V1	Frozen Tissue	2013-12-17	2014-01-06	No	No
SGI_CS_1016	Breast cancer	V1	Frozen Tissue	2013-12-19	2014-01-16	No	No
SGI_CS_3563	Breast cancer	V1	Frozen Tissue	2013-12-26	2013-07-10	No	No
SGI_CS_610	Breast cancer	V1	Frozen Tissue	2014-01-13	NA	No	No
SGI_CS_1230	Breast cancer	V1	Frozen Tissue	2014-01-09	2014-01-10	No	No
SGI_CS_718	Breast cancer	V1	Frozen Tissue	2014-01-10	NA	No	No
SGI_CS_1200	Breast cancer	V1	Frozen Tissue	2014-01-15	2014-02-18	No	No
SGI_CS_295	Breast cancer	V1	Frozen Tissue	2014-01-20	2014-02-25	No	No
SGI_CS_3214	Breast cancer	V1	Frozen Tissue	2014-01-20	2014-01-07	No	No
SGI_CS_4384	Breast cancer	V1	Frozen Tissue	2014-01-22	2014-01-24	No	No
SGI_CS_3896	Breast cancer	V1	Frozen Tissue	2014-01-27	2011-04-04	Yes	No
SGI_CS_5050	Breast cancer	V1	Frozen Tissue	2014-01-28	2014-04-28	No	No
SGI_CS_2276	Breast cancer	V1	Frozen Tissue	2014-02-03	2014-02-14	No	No
SGI_CS_2050	Breast cancer	V1	Frozen Tissue	2014-02-05	2014-03-10	No	No
SGI_CS_4052	Breast cancer	V1	Frozen Tissue	2014-02-04	2014-03-12	No	No
SGI_CS_3023	Breast cancer	V1	Frozen Tissue	2014-02-07	2014-02-07	No	No
SGI_CS_5054	Breast cancer	V1	Frozen Tissue	2014-02-10	NA	No	No
SGI_CS_1764	Breast cancer	V1	Frozen Tissue	2014-02-14	2014-03-11	No	No
SGI_CS_1350	Breast cancer	V1	Frozen Tissue	2014-03-11	2014-03-12	No	No
SGI_CS_4956	Breast cancer	V1	Frozen Tissue	2014-03-14	NA	No	No
SGI_CS_3162	Breast cancer	V1	Frozen Tissue	2014-03-13	2014-03-31	No	No
SGI_CS_1064	Breast cancer	V1	Frozen Tissue	2014-03-13	2014-03-14	No	No
SGI_CS_646	Breast cancer	V1	Frozen Tissue	2014-03-17	2014-04-21	No	No
SGI_CS_2385	Breast cancer	V1	Frozen Tissue	2014-03-19	2014-04-15	No	No
SGI_CS_4609	Breast cancer	V1	Frozen Tissue	2014-03-31	2009-06-25	No	Yes
SGI_CS_2986	Breast cancer	V1	Frozen Tissue	2014-04-01	2014-05-19	No	No
SGI_CS_4867	Breast cancer	V1	Frozen Tissue	2014-04-01	2014-04-30	No	No
SGI_CS_3648	Breast cancer	V1	Frozen Tissue	2014-04-08	2014-04-29	No	No
SGI_CS_1778	Breast cancer	V1	Frozen Tissue	2014-04-09	2012-12-24	Yes	No
SGI_CS_2150	Breast cancer	V1	Frozen Tissue	2014-04-29	2014-06-09	No	No
SGI_CS_739	Breast cancer	V1	Frozen Tissue	2014-05-07	2013-11-08	No	No
SGI_CS_66	Breast cancer	V1	Frozen Tissue	2014-05-27	2014-06-24	No	No
SGI_CS_5009	Breast cancer	V1	Frozen Tissue	2014-06-02	2013-04-26	No	No
SGI_CS_514	Breast cancer	V1	Frozen Tissue	2014-06-10	2011-09-15	No	No
SGI_CS_2222	Breast cancer	V1	Frozen Tissue	2014-06-10	2014-06-13	No	Yes
SGI_CS_3186	Breast cancer	V1	Frozen Tissue	2014-06-12	2014-07-04	No	No
SGI_CS_4935	Breast cancer	V1	Frozen Tissue	2014-06-17	NA	No	No
SGI_CS_2466	Breast cancer	V1	Frozen Tissue	2014-06-24	2014-01-29	No	Yes
SGI_CS_2409	Breast cancer	V1	Frozen Tissue	2014-07-10	NA	No	No
SGI_CS_863	Breast cancer	V1	Frozen Tissue	NA	NA	NA	NA
SGI_CS_3753	Breast cancer	V1	Frozen Tissue	NA	NA	NA	NA
SGI_CS_2256	Breast cancer	V1	Frozen Tissue	NA	NA	NA	NA
SGI_CS_2541	Breast cancer	V1	Frozen Tissue	NA	NA	NA	NA
SGI_CS_1032	Breast cancer	V1	Frozen Tissue	NA	NA	NA	NA
SGI_CS_1136	Brain Glioblastoma multiforme (GBM, GM)	V1	FFPE	NA	NA	NA	NA
SGI_CS_2959	Brain Glioblastoma multiforme (GBM, GM)	V1	FFPE	NA	NA	NA	NA
SGI_CS_2855	Breast cancer	V1	FFPE	NA	NA	NA	NA
SGI_CS_383	Breast cancer	V1	FFPE	NA	NA	NA	NA
SGI_CS_177	Breast cancer	V1	FFPE	NA	NA	NA	NA
SGI_CS_3190	Pancreatic cancer	V1	Fine Niddle Biopsy	NA	NA	NA	NA
SGI_CS_4607	Pancreatic cancer	V1	Fine Niddle Biopsy	NA	NA	NA	NA
SGI_CS_2967	Pancreatic cancer	V1	Fine Niddle Biopsy	NA	NA	NA	NA
SGI_CS_2782	other breast tumors	V1	Frozen Tissue	NA	NA	NA	NA
SGI_CS_2609	other breast tumors	V1	Frozen Tissue	NA	NA	NA	NA
SGI_CS_4884	other breast tumors	V1	Frozen Tissue	NA	NA	NA	NA
SGI_CS_2516	other breast tumors	V1	Frozen Tissue	NA	NA	NA	NA
SGI_CS_3384	other breast tumors	V1	Frozen Tissue	NA	NA	NA	NA
SGI_CS_2981	other breast tumors	V1	Frozen Tissue	NA	NA	NA	NA
SGI_CS_1184	other breast tumors	V1	Frozen Tissue	NA	NA	NA	NA
SGI_CS_1279	other breast tumors	V1	Frozen Tissue	NA	NA	NA	NA
SGI_CS_3611	other breast tumors	V1	Frozen Tissue	NA	NA	NA	NA
SGI_CS_2241	Pancreatic cancer	V1	Fine Niddle Biopsy	NA	NA	NA	NA
SGI_CS_867	Pancreatic cancer	V1	Fine Niddle Biopsy	NA	NA	NA	NA
SGI_CS_3695	Pancreatic cancer	V1	Fine Niddle Biopsy	NA	NA	NA	NA
SGI_CS_520	Pancreatic cancer	V1	Fine Niddle Biopsy	NA	NA	NA	NA
SGI_CS_4277	Pancreatic cancer	V1	Fine Niddle Biopsy	NA	NA	NA	NA
SGI_CS_3040	Pancreatic cancer	V1	Fine Niddle Biopsy	NA	NA	NA	NA
SGI_CS_2755	Pancreatic cancer	V1	Fine Niddle Biopsy	NA	NA	NA	NA
SGI_CS_1626	Bladder Urothelial Carcinoma (TCC)	V1	Frozen Tissue	NA	NA	NA	NA
SGI_CS_2240	other lung tumors	V1	Frozen Tissue	NA	NA	NA	NA
SGI_CS_2473	Kidney Clear cell renal cell carcinoma (RCC)	V1	Frozen Tissue	NA	NA	NA	NA
SGI_CS_894	Thyroid papillary carcinoma (PTC)	V1	Frozen Tissue	NA	NA	NA	NA
SGI_CS_2616	Liver Hepatocellular carcinoma (HCC)	V1	Frozen Tissue	NA	NA	NA	NA
SGI_CS_372	Diffuse Large B-cell Lymphoma (DLBCL)	V1	Frozen Tissue	NA	NA	NA	NA
SGI_CS_1372	Unknown	V1	Frozen Tissue	NA	NA	NA	NA
SGI_CS_1050	Kidney cancer	V1	Frozen Tissue	NA	NA	NA	NA
SGI_CS_1406	Unknown	V1	Frozen Tissue	NA	NA	NA	NA
SGI_CS_4417	Unknown	V1	Frozen Tissue	NA	NA	NA	NA
SGI_CS_2202	Diffuse Large B-cell Lymphoma (DLBCL)	V1	Frozen Tissue	NA	NA	NA	NA
SGI_CS_3847	Intrahepatic Cholangiocarcinoma (CCC)	V1	Frozen Tissue	NA	NA	NA	NA
SGI_CS_4343	Lung cancer	V1	Frozen Tissue	NA	NA	NA	NA
SGI_CS_2037	Lung cancer	V1	Frozen Tissue	NA	NA	NA	NA
SGI_CS_5086	Lung cancer	V1	Frozen Tissue	NA	NA	NA	NA
SGI_CS_1654	Lung cancer	V1	Frozen Tissue	NA	NA	NA	NA
SGI_CS_3566	Lung cancer	V1	Frozen Tissue	NA	NA	NA	NA
SGI_CS_1664	Lung cancer	V1	Frozen Tissue	NA	NA	NA	NA
SGI_CS_3105	Liver Hepatocellular carcinoma (HCC)	V1	Frozen Tissue	NA	NA	NA	NA
SGI_CS_4140	Lung cancer	V1	Frozen Tissue	NA	NA	NA	NA
SGI_CS_4215	Lung cancer	V1	Frozen Tissue	NA	NA	NA	NA
SGI_CS_1927	Lung cancer	V1	Frozen Tissue	NA	NA	NA	NA
SGI_CS_1873	Nasopharyngeal carcinoma	V1	Frozen Tissue	NA	NA	NA	NA
SGI_CS_4406	Thyroid follicular carcinoma (FTC)	V1	Frozen Tissue	NA	NA	NA	NA
SGI_CS_3170	Lung cancer	V1	Frozen Tissue	NA	NA	NA	NA
SGI_CS_5079	Lung cancer	V1	Frozen Tissue	NA	NA	NA	NA
SGI_CS_2977	Lung cancer	V1	Frozen Tissue	NA	NA	NA	NA
SGI_CS_4440	other sarcomas	V1	Frozen Tissue	NA	NA	NA	NA
SGI_CS_1444	Adrenal Neuroblastoma (NBL)	V1	Frozen Tissue	NA	NA	NA	NA
SGI_CS_940	Lung cancer	V1	Frozen Tissue	NA	NA	NA	NA
SGI_CS_4356	Gastric cancer	V1	Frozen Tissue	NA	NA	NA	NA
SGI_CS_4941	Gastric cancer	V1	Frozen Tissue	NA	NA	NA	NA
SGI_CS_4308	Rectum Neuroendocrine tumor (NET)	V1	Frozen Tissue	NA	NA	NA	NA
SGI_CS_929	Colorectal cancer	V1	Frozen Tissue	NA	NA	NA	NA
SGI_CS_3722	Colorectal cancer	V1	Frozen Tissue	NA	NA	NA	NA
SGI_CS_3556	Cervical squamous cell carcinoma	V1	Frozen Tissue	NA	NA	NA	NA
SGI_CS_4631	Cervical squamous cell carcinoma	V1	Frozen Tissue	NA	NA	NA	NA
SGI_CS_2687	Cervical squamous cell carcinoma	V1	Frozen Tissue	NA	NA	NA	NA
SGI_CS_3492	Cervical squamous cell carcinoma	V1	Frozen Tissue	NA	NA	NA	NA
SGI_CS_1908	Cervical squamous cell carcinoma	V1	Frozen Tissue	NA	NA	NA	NA
SGI_CS_495	Cervical squamous cell carcinoma	V1	Frozen Tissue	NA	NA	NA	NA
SGI_CS_4546	Cervical squamous cell carcinoma	V1	Frozen Tissue	NA	NA	NA	NA
SGI_CS_1389	Cervical squamous cell carcinoma	V1	Frozen Tissue	NA	NA	NA	NA
SGI_CS_2894	Cervical squamous cell carcinoma	V1	Frozen Tissue	NA	NA	NA	NA
SGI_CS_541	Brain Glioblastoma multiforme (GBM, GM)	V1	Frozen Tissue	2013-12-05	2013-12-26	NA	NA
SGI_CS_4117	Brain Glioblastoma multiforme (GBM, GM)	V1	Frozen Tissue	2013-12-05	2013-12-26	NA	NA
SGI_CS_1558	Brain Glioblastoma multiforme (GBM, GM)	V1	Frozen Tissue	NA	NA	NA	NA
SGI_CS_3833	Brain Glioblastoma multiforme (GBM, GM)	V1	Frozen Tissue	NA	NA	NA	NA
SGI_CS_1310	Gastric cancer	V1	Frozen Tissue	NA	NA	NA	NA
SGI_CS_1071	Gastric cancer	V1	Frozen Tissue	NA	NA	NA	NA
SGI_CS_5080	Colorectal cancer	V1	FFPE	NA	NA	NA	NA
SGI_CS_1316	Colorectal cancer	V1	FFPE	NA	NA	NA	NA
SGI_CS_887	Colorectal cancer	V1	FFPE	NA	NA	NA	NA
SGI_CS_2536	Colorectal cancer	V1	FFPE	NA	NA	NA	NA
SGI_CS_2752	Colorectal cancer	V1	FFPE	NA	NA	NA	NA
SGI_CS_632	Colorectal cancer	V1	FFPE	NA	NA	NA	NA
SGI_CS_1253	Colorectal cancer	V1	FFPE	NA	NA	NA	NA
SGI_CS_3508	Colorectal cancer	V1	FFPE	NA	NA	NA	NA
SGI_CS_4697	Colorectal cancer	V1	FFPE	NA	NA	NA	NA
SGI_CS_490	Colorectal cancer	V1	FFPE	NA	NA	NA	NA
SGI_CS_3727	Colorectal cancer	V1	FFPE	NA	NA	NA	NA
SGI_CS_4628	Colorectal cancer	V1	FFPE	NA	NA	NA	NA
SGI_CS_3996	Colorectal cancer	V1	FFPE	NA	NA	NA	NA
SGI_CS_1505	Colorectal cancer	V1	FFPE	NA	NA	NA	NA
SGI_CS_4919	Colorectal cancer	V1	FFPE	NA	NA	NA	NA
SGI_CS_4651	Colorectal cancer	V1	FFPE	NA	NA	NA	NA
SGI_CS_4652	Colorectal cancer	V1	FFPE	NA	NA	NA	NA
SGI_CS_1658	Colorectal cancer	V1	FFPE	NA	NA	NA	NA
SGI_CS_1280	Colorectal cancer	V1	FFPE	NA	NA	NA	NA
SGI_CS_807	Colorectal cancer	V1	FFPE	NA	NA	NA	NA
SGI_CS_1570	Colorectal cancer	V1	FFPE	NA	NA	NA	NA
SGI_CS_2486	Colorectal cancer	V1	FFPE	NA	NA	NA	NA
SGI_CS_4501	Colorectal cancer	V1	FFPE	NA	NA	NA	NA
SGI_CS_2489	Colorectal cancer	V1	FFPE	NA	NA	NA	NA
SGI_CS_1255	Colorectal cancer	V1	FFPE	NA	NA	NA	NA
SGI_CS_227	Colorectal cancer	V1	FFPE	NA	NA	NA	NA
SGI_CS_2034	Colorectal cancer	V1	FFPE	NA	NA	NA	NA
SGI_CS_4156	Colorectal cancer	V1	FFPE	NA	NA	NA	NA
SGI_CS_1690	Colorectal cancer	V1	FFPE	NA	NA	NA	NA
SGI_CS_640	Colorectal cancer	V1	FFPE	NA	NA	NA	NA
SGI_CS_1822	Colorectal cancer	V1	FFPE	NA	NA	NA	NA
SGI_CS_3070	Colorectal cancer	V1	FFPE	NA	NA	NA	NA
SGI_CS_1897	Colorectal cancer	V1	FFPE	NA	NA	NA	NA
SGI_CS_3352	Colorectal cancer	V1	FFPE	NA	NA	NA	NA
SGI_CS_3350	Colorectal cancer	V1	FFPE	NA	NA	NA	NA
SGI_CS_2696	Colorectal cancer	V1	FFPE	NA	NA	NA	NA
SGI_CS_2087	Colorectal cancer	V1	FFPE	NA	NA	NA	NA
SGI_CS_2199	Colorectal cancer	V1	FFPE	NA	NA	NA	NA
SGI_CS_1488	Colorectal cancer	V1	FFPE	NA	NA	NA	NA
SGI_CS_2808	Colorectal cancer	V1	FFPE	NA	NA	NA	NA
SGI_CS_4419	Colorectal cancer	V1	FFPE	NA	NA	NA	NA
SGI_CS_692	Colorectal cancer	V1	FFPE	NA	NA	NA	NA
SGI_CS_2014	Colorectal cancer	V1	FFPE	NA	NA	NA	NA
SGI_CS_1023	Colorectal cancer	V1	FFPE	NA	NA	NA	NA
SGI_CS_5056	Colorectal cancer	V1	FFPE	NA	NA	NA	NA
SGI_CS_644	Colorectal cancer	V1	FFPE	NA	NA	NA	NA
SGI_CS_2231	Colorectal cancer	V1	FFPE	NA	NA	NA	NA
SGI_CS_4570	Colorectal cancer	V1	FFPE	NA	NA	NA	NA
SGI_CS_3692	Colorectal cancer	V1	FFPE	NA	NA	NA	NA
SGI_CS_4520	Colorectal cancer	V1	FFPE	NA	NA	NA	NA
SGI_CS_2280	Colorectal cancer	V1	FFPE	NA	NA	NA	NA
SGI_CS_2923	Colorectal cancer	V1	FFPE	NA	NA	NA	NA
SGI_CS_2348	Colorectal cancer	V1	FFPE	NA	NA	NA	NA
SGI_CS_527	Colorectal cancer	V1	FFPE	NA	NA	NA	NA
SGI_CS_1199	Colorectal cancer	V1	FFPE	NA	NA	NA	NA
SGI_CS_2412	Colorectal cancer	V1	FFPE	NA	NA	NA	NA
SGI_CS_1804	Colorectal cancer	V1	FFPE	NA	NA	NA	NA
SGI_CS_4521	Colorectal cancer	V1	FFPE	NA	NA	NA	NA
SGI_CS_2534	Colorectal cancer	V1	FFPE	NA	NA	NA	NA
SGI_CS_1534	Colorectal cancer	V1	FFPE	NA	NA	NA	NA
SGI_CS_1344	Colorectal cancer	V1	FFPE	NA	NA	NA	NA
SGI_CS_3806	Colorectal cancer	V1	FFPE	NA	NA	NA	NA
SGI_CS_3394	Colorectal cancer	V1	FFPE	NA	NA	NA	NA
SGI_CS_798	Colorectal cancer	V1	FFPE	NA	NA	NA	NA
SGI_CS_312	Colorectal cancer	V1	FFPE	NA	NA	NA	NA
SGI_CS_3644	Colorectal cancer	V1	FFPE	NA	NA	NA	NA
SGI_CS_2995	Colorectal cancer	V1	FFPE	NA	NA	NA	NA
SGI_CS_819	Colorectal cancer	V1	FFPE	NA	NA	NA	NA
SGI_CS_301	Colorectal cancer	V1	FFPE	NA	NA	NA	NA
SGI_CS_526	Colorectal cancer	V1	FFPE	NA	NA	NA	NA
SGI_CS_1842	Colorectal cancer	V1	FFPE	NA	NA	NA	NA
SGI_CS_817	Colorectal cancer	V1	FFPE	NA	NA	NA	NA
SGI_CS_1440	Colorectal cancer	V1	FFPE	NA	NA	NA	NA
SGI_CS_927	Colorectal cancer	V1	FFPE	NA	NA	NA	NA
SGI_CS_1240	Colorectal cancer	V1	FFPE	NA	NA	NA	NA
SGI_CS_874	Skin Melanoma	V1	Tissue DNA	NA	2013-11-19	No	No
SGI_CS_2300	Solid pseudopapillary neoplasm (SPN)	V1	FFPE	NA	2013-06-16	Yes	Yes
SGI_CS_3712	Gastric cancer	V1	FFPE	NA	2012-08-31	No	No
SGI_CS_134	Gastric cancer	V1	Frozen Tissue	NA	2014-03-12	No	Yes
SGI_CS_2539	Lung cancer	V1	Frozen Tissue	2014-11-06	2010-08-30	No	Yes
SGI_CS_4237	Gastric cancer	V1	FFPE	NA	2013-09-10	No	No
SGI_CS_1796	Colorectal cancer	V1	FFPE	NA	2012-03-05	Yes	Yes
SGI_CS_231	Lung cancer	V1	Tissue DNA	NA	2012-10-13	Yes	Yes
SGI_CS_667	Colorectal cancer	V1	Frozen Tissue	NA	NA	Yes	Yes
SGI_CS_1547	Colorectal cancer	V1	Frozen Tissue	2010-02-25	2010-11-02	Yes	No
SGI_CS_745	Lung cancer	V1	Frozen Tissue	2014-11-04	2014-04-03	No	No
SGI_CS_636	other sarcomas	V1	FFPE	NA	2014-03-27	No	No
SGI_CS_4990	Gastric cancer	V1	FFPE	NA	2014-04-30	No	Yes
SGI_CS_1088	Gastric cancer	V1	FFPE	NA	2013-11-22	No	Yes
SGI_CS_4888	Gastric cancer	V1	Frozen Tissue	NA	2014-01-08	No	Yes
SGI_CS_4715	Common bile duct cancer (CBD cancer)	V1	Tissue DNA	NA	NA	No	No
SGI_CS_1571	Common bile duct cancer (CBD cancer)	V1	Tissue DNA	NA	2014-08-05	No	No
SGI_CS_2434	Gastric cancer	V1	FFPE	NA	2013-03-29	No	No
SGI_CS_4995	Colorectal cancer	V1	Frozen Tissue	NA	2014-06-20	No	No
SGI_CS_476	Common bile duct cancer (CBD cancer)	V1	Tissue DNA	NA	2014-06-27	No	No
SGI_CS_571	Gastric cancer	V1	FFPE	2012-09-28	2012-10-22	No	No
SGI_CS_242	Gastric cancer	V1	FFPE	2014-02-06	2014-03-21	No	No
SGI_CS_4457	Gastric cancer	V1	Tissue DNA	NA	2013-09-17	No	Yes
SGI_CS_3231	Gastric cancer	V1	Frozen Tissue	NA	2013-09-17	No	Yes
SGI_CS_455	Common bile duct cancer (CBD cancer)	V1	Tissue DNA	NA	2014-10-07	No	No
SGI_CS_2362	Common bile duct cancer (CBD cancer)	V1	Tissue DNA	NA	NA	No	No
SGI_CS_2212	Gastric cancer	V1	FFPE	NA	2014-09-20	No	Yes
SGI_CS_1798	other sarcomas	V1	FFPE	NA	2013-09-04	NA	NA
SGI_CS_4748	other sarcomas	V1	FFPE	NA	2013-03-21	No	No
SGI_CS_845	Gastric cancer	V1	FFPE	NA	2014-08-08	No	No
SGI_CS_3895	Gastric cancer	V1	Frozen Tissue	NA	2014-09-15	NA	NA
SGI_CS_328	Gastric cancer	V1	FFPE	NA	2014-09-15	No	Yes
SGI_CS_1917	Lung cancer	V1	Frozen Tissue	NA	2013-12-11	No	Yes
SGI_CS_676	Gastric cancer	V1	Frozen Tissue	NA	NA	No	Yes
SGI_CS_925	other skin tumors	V1	FFPE	NA	2014-08-28	No	No
SGI_CS_4025	Ampula of Vater cancer (AoV cancer)	V1	FFPE	NA	2013-11-23	No	Yes
SGI_CS_3443	Pancreatic cancer	V1	FFPE	NA	2014-03-01	No	Yes
SGI_CS_1278	Colorectal cancer	V1	FFPE	NA	2013-01-24	No	Yes
SGI_CS_2367	Colorectal cancer	V1	FFPE	NA	2007-12-04	Yes	No
SGI_CS_398	Kidney cancer	V1	FFPE	NA	2014-06-30	No	Yes
SGI_CS_1691	GIST	V1	FFPE	NA	2003-05-14	Yes	Yes
SGI_CS_4630	Gastric cancer	V1	Frozen Tissue	NA	2014-11-12	No	No
SGI_CS_2984	Colorectal cancer	V1	FFPE	NA	2013-04-24	No	No
SGI_CS_3174	Gastric cancer	V1	FFPE	2007-12-14	2008-01-08	Yes	No
SGI_CS_1492	Gastric cancer	V1	FFPE	2009-07-01	2012-05-29	Yes	No
SGI_CS_1937	Ampula of Vater cancer (AoV cancer)	V1	FFPE	NA	2014-01-24	No	No
SGI_CS_4754	Ampula of Vater cancer (AoV cancer)	V1	FFPE	NA	NA	Yes	No
SGI_CS_4080	Intrahepatic Cholangiocarcinoma (CCC)	V1	FFPE	NA	2014-07-29	No	Yes
SGI_CS_4549	Adrenocortical carcinoma	V1	FFPE	NA	2009-12-15	No	Yes
SGI_CS_3874	other sarcomas	V1	FFPE	NA	2014-10-11	No	Yes
SGI_CS_3730	Colorectal cancer	V1	Frozen Tissue	NA	2014-11-12	No	Yes
SGI_CS_1277	Lung cancer	V1	Frozen Tissue	NA	NA	No	No
SGI_CS_3633	Colorectal cancer	V1	Frozen Tissue	NA	2013-08-12	No	Yes
SGI_CS_4700	Colorectal cancer	V1	Frozen Tissue	NA	NA	No	Yes
SGI_CS_1399	Colorectal cancer	V1	Frozen Tissue	NA	2014-10-24	No	Yes
SGI_CS_1903	Lung cancer	V1	Frozen Tissue	2014-10-22	2014-01-22	No	Yes
SGI_CS_3868	other esophageal tumors	V1	Frozen Tissue	NA	2014-11-24	No	Yes
SGI_CS_368	Common bile duct cancer (CBD cancer)	V1	Frozen Tissue	NA	NA	No	No
SGI_CS_1732	Gastric cancer	V1	Frozen Tissue	NA	2014-10-30	No	Yes
SGI_CS_2107	other sarcomas	V1	FFPE	2010-03-09	2010-04-14	Yes	No
SGI_CS_746	Gastric cancer	V1	FFPE	2012-09-26	2012-10-30	Yes	No
SGI_CS_2770	Colorectal cancer	V1	FFPE	NA	2007-10-05	Yes	Yes
SGI_CS_4615	Intrahepatic Cholangiocarcinoma (CCC)	V1	FFPE	NA	2013-04-09	No	No
SGI_CS_4706	Colorectal cancer	V1	FFPE	NA	2009-11-06	Yes	No
SGI_CS_839	Ampula of Vater cancer (AoV cancer)	V1	FFPE	NA	2013-11-17	No	No
SGI_CS_2577	Colorectal cancer	V1	FFPE	NA	2010-12-24	Yes	Yes
SGI_CS_1827	Gallbladder cancer (GB cancer)	V1	FFPE	NA	2014-03-10	No	No
SGI_CS_3213	Colorectal cancer	V1	FFPE	2010-10-19	2010-11-19	Yes	Yes
SGI_CS_4875	Colorectal cancer	V1	FFPE	NA	2008-08-01	Yes	No
SGI_CS_2229	other sarcomas	V1	FFPE	NA	2014-08-21	No	No
SGI_CS_816	Kidney pelvis and ureter urothelial carcinoma (TCC)	V1	FFPE	NA	NA	No	No
SGI_CS_1753	Gastric cancer	V1	FFPE	2013-12-04	2014-01-20	No	No
SGI_CS_4782	other small intestine tumors	V1	FFPE	NA	2014-07-12	No	Yes
SGI_CS_2307	Bladder Urothelial Carcinoma (TCC)	V1	FFPE	NA	2013-12-11	No	No
SGI_CS_303	Kidney pelvis and ureter urothelial carcinoma (TCC)	V1	FFPE	NA	2014-01-09	No	No
SGI_CS_4909	Kidney pelvis and ureter urothelial carcinoma (TCC)	V1	FFPE	NA	2013-10-30	No	No
SGI_CS_1984	Bladder Urothelial Carcinoma (TCC)	V1	FFPE	NA	2013-12-04	No	No
SGI_CS_4877	Kidney pelvis and ureter urothelial carcinoma (TCC)	V1	FFPE	NA	2013-11-14	No	No
SGI_CS_1341	Bladder Urothelial Carcinoma (TCC)	V1	FFPE	NA	2014-02-06	No	No
SGI_CS_5059	Kidney pelvis and ureter urothelial carcinoma (TCC)	V1	FFPE	NA	2014-02-03	No	No
SGI_CS_390	Bladder Urothelial Carcinoma (TCC)	V1	FFPE	NA	2013-11-07	Yes	No
SGI_CS_4200	Kidney pelvis and ureter urothelial carcinoma (TCC)	V1	FFPE	NA	2013-11-12	No	No
SGI_CS_2236	Bladder Urothelial Carcinoma (TCC)	V1	FFPE	2010-03-12	2010-04-19	Yes	Yes
SGI_CS_517	Kidney pelvis and ureter urothelial carcinoma (TCC)	V1	FFPE	NA	2012-04-03	No	No
SGI_CS_1578	Bladder Urothelial Carcinoma (TCC)	V1	FFPE	NA	2013-07-25	No	No
SGI_CS_3964	Bladder Urothelial Carcinoma (TCC)	V1	FFPE	NA	2014-04-28	No	No
SGI_CS_1311	Bladder Urothelial Carcinoma (TCC)	V1	FFPE	NA	2014-04-19	No	No
SGI_CS_2778	Bladder Urothelial Carcinoma (TCC)	V1	FFPE	NA	2014-04-21	Yes	No
SGI_CS_3958	Bladder Urothelial Carcinoma (TCC)	V1	FFPE	NA	2013-05-15	NA	NA
SGI_CS_337	Bladder Urothelial Carcinoma (TCC)	V1	FFPE	NA	2014-05-01	No	No
SGI_CS_3323	Bladder Urothelial Carcinoma (TCC)	V1	FFPE	NA	2014-05-01	No	No
SGI_CS_3304	Kidney pelvis and ureter urothelial carcinoma (TCC)	V1	FFPE	NA	2013-06-05	No	No
SGI_CS_2193	Kidney pelvis and ureter urothelial carcinoma (TCC)	V1	FFPE	NA	2013-05-15	No	No
SGI_CS_2065	Bladder Urothelial Carcinoma (TCC)	V1	FFPE	NA	2014-05-27	Yes	No
SGI_CS_2656	Kidney pelvis and ureter urothelial carcinoma (TCC)	V1	FFPE	NA	2014-05-15	No	No
SGI_CS_4386	Bladder Urothelial Carcinoma (TCC)	V1	FFPE	NA	2014-05-12	No	No
SGI_CS_1089	Kidney pelvis and ureter urothelial carcinoma (TCC)	V1	FFPE	NA	2012-01-20	Yes	No
SGI_CS_5085	Bladder Urothelial Carcinoma (TCC)	V1	FFPE	NA	2010-07-08	Yes	No
SGI_CS_4742	Bladder Urothelial Carcinoma (TCC)	V1	FFPE	NA	2010-03-03	No	No
SGI_CS_1574	Bladder Urothelial Carcinoma (TCC)	V1	FFPE	NA	2012-02-14	Yes	No
SGI_CS_4081	Bladder Urothelial Carcinoma (TCC)	V1	FFPE	NA	2012-06-14	Yes	No
SGI_CS_836	Bladder Urothelial Carcinoma (TCC)	V1	FFPE	NA	2014-06-09	No	No
SGI_CS_2327	Bladder Urothelial Carcinoma (TCC)	V1	FFPE	NA	2010-10-08	Yes	No
SGI_CS_2027	Bladder Urothelial Carcinoma (TCC)	V1	FFPE	NA	2014-04-29	No	No
SGI_CS_2660	Bladder Urothelial Carcinoma (TCC)	V1	FFPE	NA	2014-06-08	No	Yes
SGI_CS_3093	Kidney pelvis and ureter urothelial carcinoma (TCC)	V1	FFPE	NA	2014-06-30	No	No
SGI_CS_4611	Bladder Urothelial Carcinoma (TCC)	V1	FFPE	NA	2014-06-13	No	No
SGI_CS_1094	Kidney pelvis and ureter urothelial carcinoma (TCC)	V1	FFPE	NA	2014-07-03	No	No
SGI_CS_1135	Bladder Urothelial Carcinoma (TCC)	V1	FFPE	NA	2014-04-24	No	No
SGI_CS_4971	Bladder Urothelial Carcinoma (TCC)	V1	FFPE	NA	2014-08-07	No	No
SGI_CS_3916	Kidney pelvis and ureter urothelial carcinoma (TCC)	V1	FFPE	NA	2014-08-06	Yes	No
SGI_CS_535	Bladder Urothelial Carcinoma (TCC)	V1	FFPE	NA	2014-07-03	No	No
SGI_CS_4534	Kidney pelvis and ureter urothelial carcinoma (TCC)	V1	FFPE	NA	2014-07-10	No	No
SGI_CS_694	Kidney cancer	V1	FFPE	NA	2013-09-04	No	Yes
SGI_CS_4785	Kidney cancer	V1	FFPE	NA	2013-02-14	No	Yes
SGI_CS_4352	Kidney cancer	V1	FFPE	NA	2012-05-22	Yes	Yes
SGI_CS_4988	Kidney cancer	V1	FFPE	NA	2012-01-12	Yes	Yes
SGI_CS_728	Kidney cancer	V1	FFPE	NA	2010-09-07	Yes	Yes
SGI_CS_1638	Kidney cancer	V1	FFPE	NA	2009-11-25	Yes	Yes
SGI_CS_3101	Kidney cancer	V1	FFPE	NA	2009-09-08	Yes	Yes
SGI_CS_1465	Kidney cancer	V1	FFPE	NA	2008-12-07	Yes	Yes
SGI_CS_1652	Kidney cancer	V1	FFPE	NA	2009-08-06	Yes	No
SGI_CS_695	Kidney cancer	V1	FFPE	NA	2012-09-27	Yes	Yes
SGI_CS_3094	Colorectal cancer	V1	Frozen Tissue	NA	2014-12-05	No	No
SGI_CS_869	Colorectal cancer	V1	Frozen Tissue	NA	NA	No	No
SGI_CS_5020	Lung cancer	V1	Frozen Tissue	2014-10-24	2010-09-14	Yes	Yes
SGI_CS_4213	Lung cancer	V1	Frozen Tissue	2014-10-24	2010-09-14	Yes	Yes
SGI_CS_4427	Common bile duct cancer (CBD cancer)	V1	Frozen Tissue	NA	2015-05-17	No	No
SGI_CS_3395	Gastric cancer	V1	Frozen Tissue	NA	2014-10-15	No	Yes
SGI_CS_1737	Gastric cancer	V1	FFPE	2012-12-11	2013-01-07	No	No
SGI_CS_3662	Gastric cancer	V1	FFPE	NA	2014-09-23	No	No
SGI_CS_53	Gastric cancer	V1	FFPE	NA	2014-06-27	No	No
SGI_CS_5067	Gastric cancer	V1	Frozen Tissue	NA	2014-11-04	No	Yes
SGI_CS_4656	Lung cancer	V1	Frozen Tissue	NA	2014-02-28	No	Yes
SGI_CS_1675	Lung cancer	V1	Frozen Tissue	2014-11-25	2014-01-27	No	No
SGI_CS_3502	Colorectal cancer	V1	Frozen Tissue	NA	NA	No	No
SGI_CS_3713	Colorectal cancer	V1	Frozen Tissue	NA	NA	No	No
SGI_CS_3305	Lung cancer	V1	Frozen Tissue	NA	2013-06-26	No	Yes
SGI_CS_2227	Pancreatic cancer	V1	FFPE	NA	2014-04-01	No	Yes
SGI_CS_2315	Colorectal cancer	V1	FFPE	NA	2014-11-14	No	Yes
SGI_CS_1442	Solid pseudopapillary neoplasm (SPN)	V1	FFPE	NA	2015-08-21	No	Yes
SGI_CS_3251	Gastric cancer	V1	FFPE	NA	2014-11-14	No	Yes
SGI_CS_3848	Gallbladder cancer (GB cancer)	V1	FFPE	NA	2012-09-18	Yes	Yes
SGI_CS_2033	Gastric cancer	V1	FFPE	NA	2011-06-09	Yes	No
SGI_CS_2406	Lung cancer	V1	Frozen Tissue	NA	2014-12-22	No	No
SGI_CS_3099	Colorectal cancer	V1	Frozen Tissue	NA	2014-12-08	No	Yes
SGI_CS_669	Lung cancer	V1	Frozen Tissue	NA	2009-11-24	Yes	No
SGI_CS_1610	Gastric cancer	V1	Frozen Tissue	NA	2009-11-24	Yes	No
SGI_CS_1895	Gastric cancer	V1	Frozen Tissue	NA	2015-01-09	No	No
SGI_CS_399	Gastric cancer	V1	Frozen Tissue	NA	NA	No	No
SGI_CS_4354	Lung cancer	V1	Frozen Tissue	2014-11-10	2013-09-25	Yes	Yes
SGI_CS_3913	Intrahepatic Cholangiocarcinoma (CCC)	V1	FFPE	NA	2014-11-25	No	No
SGI_CS_4104	Lung cancer	V1	Frozen Tissue	NA	2012-12-13	No	Yes
SGI_CS_4366	Gastric cancer	V1	Frozen Tissue	NA	2009-02-25	No	Yes
SGI_CS_338	Overian cancer	V1	FFPE	NA	2014-11-20	No	No
SGI_CS_1767	Gastric cancer	V1	Frozen Tissue	NA	2014-11-18	No	Yes
SGI_CS_2508	Intrahepatic Cholangiocarcinoma (CCC)	V1	FFPE	NA	2014-08-19	No	No
SGI_CS_4957	Colorectal cancer	V1	FFPE	NA	2014-10-31	No	Yes
SGI_CS_3736	Gallbladder cancer (GB cancer)	V1	FFPE	NA	2013-04-26	Yes	No
SGI_CS_3446	Gastric cancer	V1	FFPE	NA	NA	No	No
SGI_CS_243	Gastric cancer	V1	Frozen Tissue	NA	2014-08-22	No	Yes
SGI_CS_2246	Gastric cancer	V1	Frozen Tissue	NA	2013-12-24	No	Yes
SGI_CS_4286	Common bile duct cancer (CBD cancer)	V1	Frozen Tissue	NA	NA	No	No
SGI_CS_194	Gastric cancer	V1	FFPE	NA	2014-05-30	No	Yes
SGI_CS_1369	Gastric cancer	V1	Frozen Tissue	NA	2013-02-24	No	Yes
SGI_CS_2331	Colorectal cancer	V1	Frozen Tissue	NA	2014-11-12	No	Yes
SGI_CS_2837	Colorectal cancer	V1	Frozen Tissue	NA	2014-11-12	No	Yes
SGI_CS_5007	Colorectal cancer	V1	Frozen Tissue	NA	2013-06-21	No	No
SGI_CS_1968	Gastric cancer	V1	FFPE	NA	2012-10-11	Yes	No
SGI_CS_1705	Gastric cancer	V1	FFPE	2012-03-14	NA	No	No
SGI_CS_4381	Gastric cancer	V1	FFPE	NA	2014-08-28	No	Yes
SGI_CS_575	Gastric cancer	V1	Frozen Tissue	NA	2014-09-24	No	No
SGI_CS_326	Lung cancer	V1	Frozen Tissue	2014-11-18	2012-12-27	No	Yes
SGI_CS_4480	Colorectal cancer	V1	Frozen Tissue	NA	2014-12-19	No	Yes
SGI_CS_2056	Colorectal cancer	V1	Frozen Tissue	NA	2014-12-19	No	Yes
SGI_CS_1720	Gallbladder cancer (GB cancer)	V1	FFPE	NA	2013-05-21	No	No
SGI_CS_791	Gallbladder cancer (GB cancer)	V1	FFPE	NA	2014-11-11	No	No
SGI_CS_252	Gastric cancer	V1	FFPE	NA	2013-06-04	No	No
SGI_CS_3053	Colorectal cancer	V1	FFPE	NA	2012-10-14	No	Yes
SGI_CS_2683	Gastric cancer	V1	FFPE	NA	NA	Yes	No
SGI_CS_4579	Thymic carcinoma	V1	Frozen Tissue	NA	2011-11-12	Yes	Yes
SGI_CS_2800	Pancreatic cancer	V1	Frozen Tissue	NA	NA	No	Yes
SGI_CS_302	Lung cancer	V1	Frozen Tissue	2014-11-20	2013-06-11	No	Yes
SGI_CS_752	Gastric cancer	V1	Frozen Tissue	NA	2014-12-19	No	No
SGI_CS_2203	Gastric cancer	V1	Frozen Tissue	NA	2014-12-19	No	No
SGI_CS_9	Lung cancer	V1	Frozen Tissue	NA	2012-09-26	Yes	No
SGI_CS_2045	Pancreatic neuroendocrine tumor (PanNET)	V1	Frozen Tissue	NA	NA	No	No
SGI_CS_1209	Lung cancer	V1	Frozen Tissue	NA	2014-06-16	No	Yes
SGI_CS_4345	Gastric cancer	V1	FFPE	NA	2014-11-18	No	Yes
SGI_CS_3314	Lung cancer	V1	Frozen Tissue	NA	2014-08-14	No	No
SGI_CS_755	Colorectal cancer	V1	Frozen Tissue	NA	2014-12-10	No	Yes
SGI_CS_2204	Lung cancer	V1	Frozen Tissue	NA	2013-09-04	No	Yes
SGI_CS_3194	Lung cancer	V1	Frozen Tissue	NA	2013-07-31	No	No
SGI_CS_2132	Lung cancer	V1	Frozen Tissue	2014-12-04	2013-06-05	No	Yes
SGI_CS_4934	Colorectal cancer	V1	Frozen Tissue	2012-01-17	2012-02-10	Yes	No
SGI_CS_3295	other sarcomas	V1	FFPE	NA	NA	Yes	No
SGI_CS_1836	Colorectal cancer	V1	Frozen Tissue	NA	2014-12-08	No	Yes
SGI_CS_544	Colorectal cancer	V1	Frozen Tissue	NA	2014-12-22	No	Yes
SGI_CS_1110	Lung cancer	V1	Frozen Tissue	NA	2009-06-05	Yes	No
SGI_CS_3990	other sarcomas	V1	FFPE	NA	2011-03-15	Yes	No
SGI_CS_4851	Colorectal cancer	V1	FFPE	2009-05-29	2009-06-18	Yes	Yes
SGI_CS_2299	Gastric cancer	V1	FFPE	NA	2014-08-07	No	Yes
SGI_CS_4626	Colorectal cancer	V1	Frozen Tissue	NA	2013-07-24	No	Yes
SGI_CS_3509	Colorectal cancer	V1	FFPE	NA	2009-05-18	NA	NA
SGI_CS_5006	Gastric cancer	V1	Frozen Tissue	NA	2014-12-11	No	Yes
SGI_CS_3919	Gastric cancer	V1	Frozen Tissue	NA	2014-12-05	No	Yes
SGI_CS_4367	Gastric cancer	V1	Frozen Tissue	NA	2014-12-31	No	No
SGI_CS_2714	Lung cancer	V1	Frozen Tissue	NA	2014-03-06	No	Yes
SGI_CS_2316	Colorectal cancer	V1	FFPE	NA	2013-07-12	No	Yes
SGI_CS_875	Gastric cancer	V1	Frozen Tissue	NA	2015-01-06	No	No
SGI_CS_4633	Gastric cancer	V1	Frozen Tissue	NA	2015-01-06	No	No
SGI_CS_4044	Gastric cancer	V1	Frozen Tissue	NA	NA	No	No
SGI_CS_618	Pancreatic neuroendocrine tumor (PanNET)	V1	Frozen Tissue	NA	2014-12-19	NA	NA
SGI_CS_105	Lung cancer	V1	Frozen Tissue	2014-12-08	2010-10-28	No	No
SGI_CS_4324	Pancreatic neuroendocrine tumor (PanNET)	V1	FFPE	NA	2014-12-17	No	Yes
SGI_CS_1349	Colorectal cancer	V1	Frozen Tissue	NA	2014-12-19	No	Yes
SGI_CS_757	Colorectal cancer	V1	Frozen Tissue	NA	NA	No	Yes
SGI_CS_1837	Colorectal cancer	V1	Frozen Tissue	NA	NA	No	Yes
SGI_CS_2115	Lung cancer	V1	Frozen Tissue	2014-12-10	2013-09-25	No	Yes
SGI_CS_1997	Lung cancer	V1	Frozen Tissue	2014-12-10	2013-09-16	No	Yes
SGI_CS_2378	Colorectal cancer	V1	FFPE	NA	2013-05-28	NA	NA
SGI_CS_3891	Pancreatic cancer	V1	Frozen Tissue	NA	2014-12-19	NA	NA
SGI_CS_254	Colorectal cancer	V1	Frozen Tissue	NA	2014-12-19	NA	NA
SGI_CS_2547	Gallbladder cancer (GB cancer)	V1	Frozen Tissue	NA	2014-12-05	NA	NA
SGI_CS_4991	Gastric cancer	V1	FFPE	NA	2014-12-01	NA	NA
SGI_CS_4996	Gastric cancer	V1	FFPE	NA	2014-12-17	NA	NA
SGI_CS_3047	Colorectal cancer	V1	FFPE	NA	NA	NA	NA
SGI_CS_2169	Colorectal cancer	V1	FFPE	NA	2012-11-21	NA	NA
SGI_CS_4451	Colorectal cancer	V1	FFPE	NA	2012-12-28	NA	NA
SGI_CS_1846	Gastric cancer	V1	FFPE	NA	2013-08-12	NA	NA
SGI_CS_3898	Lung cancer	V1	Frozen Tissue	NA	2014-07-25	No	Yes
SGI_CS_3471	Colorectal cancer	V1	Frozen Tissue	NA	2012-05-15	NA	NA
SGI_CS_2443	Colorectal cancer	V1	FFPE	NA	2015-02-12	NA	NA
SGI_CS_4008	Lung cancer	V1	Frozen Tissue	2014-12-18	2014-07-25	No	Yes
SGI_CS_2142	Lung cancer	V1	Frozen Tissue	2014-12-19	2012-11-22	Yes	Yes
SGI_CS_38	Gastric cancer	V1	Frozen Tissue	NA	2014-12-26	NA	NA
SGI_CS_5078	Lung cancer	V1	Frozen Tissue	NA	NA	No	Yes
SGI_CS_3283	Colorectal cancer	V1	FFPE	NA	2014-10-13	No	Yes
SGI_CS_859	Colorectal cancer	V1	FFPE	NA	2014-12-26	No	Yes
SGI_CS_4966	Colorectal cancer	V1	Frozen Tissue	NA	2015-01-14	NA	NA
SGI_CS_2482	Pancreatic cancer	V1	FFPE	2011-10-12	2011-11-22	No	No
SGI_CS_1535	Gastric cancer	V1	Frozen Tissue	NA	2014-11-21	NA	NA
SGI_CS_2920	Lung cancer	V1	Tissue DNA	2014-12-30	2012-11-05	Yes	Yes
SGI_CS_5011	Colorectal cancer	V1	FFPE	NA	2014-08-19	No	Yes
SGI_CS_3243	Colorectal cancer	V1	FFPE	NA	2014-12-16	No	Yes
SGI_CS_5039	other sarcomas	V1	FFPE	NA	2009-05-28	Yes	Yes
SGI_CS_587	Kidney cancer	V1	FFPE	NA	2014-07-25	No	Yes
SGI_CS_1774	Intrahepatic Cholangiocarcinoma (CCC)	V1	FFPE	NA	2014-10-17	No	No
SGI_CS_4242	Colorectal cancer	V1	FFPE	NA	2013-05-21	No	Yes
SGI_CS_3676	Lung cancer	V1	Tissue DNA	2014-12-31	2013-10-28	No	Yes
SGI_CS_3466	Gastric cancer	V1	Tissue DNA	NA	2014-09-05	No	Yes
SGI_CS_4372	Gastric cancer	V1	Tissue DNA	NA	2015-01-08	No	Yes
SGI_CS_4539	Lung cancer	V1	Tissue DNA	NA	NA	No	Yes
SGI_CS_2769	Gastric cancer	V1	Tissue DNA	NA	2014-09-05	No	Yes
SGI_CS_135	Skin Melanoma	V1	FFPE	NA	2015-01-30	No	No
SGI_CS_1536	Lung cancer	V1	Tissue DNA	2015-01-07	2014-09-18	No	No
SGI_CS_1267	Lung cancer	V1	Tissue DNA	2015-01-08	2014-03-05	No	Yes
SGI_CS_4707	Pancreatic cancer	V1	Tissue DNA	NA	2015-01-16	NA	NA
SGI_CS_198	Kidney cancer	V1	FFPE	NA	2014-05-28	No	No
SGI_CS_1689	Gastric cancer	V1	FFPE	NA	2011-11-11	Yes	No
SGI_CS_4563	Gastric cancer	V1	FFPE	NA	2014-12-23	No	Yes
SGI_CS_792	Colorectal cancer	V1	FFPE	NA	2011-08-30	Yes	No
SGI_CS_2833	Colorectal cancer	V1	FFPE	NA	2014-02-11	No	No
SGI_CS_1813	Unknown	V1	Tissue DNA	NA	2015-01-11	NA	NA
SGI_CS_4353	Gastric cancer	V1	Tissue DNA	NA	2015-02-06	NA	NA
SGI_CS_2975	Nasopharyngeal carcinoma	V1	FFPE	NA	2014-12-29	Yes	No
SGI_CS_1497	Gastric cancer	V1	FFPE	NA	2013-07-25	No	No
SGI_CS_5084	Gastric cancer	V1	FFPE	NA	2014-12-31	No	No
SGI_CS_525	Gastric cancer	V1	FFPE	NA	2015-01-16	No	Yes
SGI_CS_4531	Gastric cancer	V1	FFPE	NA	2011-01-18	No	No
SGI_CS_5066	Gastric cancer	V1	FFPE	NA	2014-07-19	No	Yes
SGI_CS_2556	Gastric cancer	V1	FFPE	NA	2015-01-07	No	Yes
SGI_CS_3331	Gastric cancer	V1	FFPE	NA	NA	No	Yes
SGI_CS_4730	Colorectal cancer	V1	Tissue DNA	NA	2015-02-06	No	Yes
SGI_CS_2600	Gastric cancer	V1	Tissue DNA	NA	2015-02-11	No	No
SGI_CS_51	Breast cancer	V1	Frozen Tissue	NA	NA	NA	NA
SGI_CS_4898	Breast cancer	V1	Frozen Tissue	NA	NA	NA	NA
SGI_CS_3500	Breast cancer	V1	Frozen Tissue	NA	NA	NA	NA
SGI_CS_4689	Breast cancer	V1	Frozen Tissue	NA	NA	NA	NA
SGI_CS_427	Breast cancer	V1	Frozen Tissue	NA	NA	NA	NA
SGI_CS_226	Breast cancer	V1	Frozen Tissue	NA	NA	NA	NA
SGI_CS_3726	Breast cancer	V1	Frozen Tissue	2014-12-17	2014-06-18	No	No
SGI_CS_3762	Breast cancer	V1	Frozen Tissue	NA	NA	NA	NA
SGI_CS_2970	Breast cancer	V1	Frozen Tissue	NA	NA	NA	NA
SGI_CS_603	Breast cancer	V1	Frozen Tissue	NA	NA	NA	NA
SGI_CS_1550	Breast cancer	V1	Frozen Tissue	NA	NA	NA	NA
SGI_CS_3315	Breast cancer	V1	Frozen Tissue	NA	NA	NA	NA
SGI_CS_4111	Breast cancer	V1	Frozen Tissue	NA	NA	NA	NA
SGI_CS_3154	Breast cancer	V1	Frozen Tissue	NA	NA	NA	NA
SGI_CS_1095	Breast cancer	V1	Frozen Tissue	NA	NA	NA	NA
SGI_CS_2917	Breast cancer	V1	Frozen Tissue	NA	NA	NA	NA
SGI_CS_1271	Brain Glioblastoma multiforme (GBM, GM)	V1	Frozen Tissue	2010-08-16	2012-12-24	NA	NA
SGI_CS_4335	Brain Glioblastoma multiforme (GBM, GM)	V1	Frozen Tissue	2012-11-13	2012-12-24	NA	NA
SGI_CS_717	Brain Glioblastoma multiforme (GBM, GM)	V1	Frozen Tissue	2012-10-25	NA	NA	NA
SGI_CS_1893	Brain Glioblastoma multiforme (GBM, GM)	V1	Frozen Tissue	2013-01-16	2013-01-29	NA	NA
SGI_CS_1140	Brain Glioblastoma multiforme (GBM, GM)	V1	Frozen Tissue	2013-01-16	2013-01-29	NA	NA
SGI_CS_4566	Brain Glioblastoma multiforme (GBM, GM)	V1	Frozen Tissue	2013-02-06	2013-03-04	NA	NA
SGI_CS_3743	Brain Glioblastoma multiforme (GBM, GM)	V1	Frozen Tissue	2013-08-07	2013-09-02	NA	NA
SGI_CS_2375	Brain Glioblastoma multiforme (GBM, GM)	V1	Frozen Tissue	2013-08-21	2013-09-16	NA	NA
SGI_CS_3018	Brain Glioblastoma multiforme (GBM, GM)	V1	Frozen Tissue	2013-09-21	2013-10-08	NA	NA
SGI_CS_1845	Brain Glioblastoma multiforme (GBM, GM)	V1	Frozen Tissue	2013-09-25	2013-10-14	NA	NA
SGI_CS_4832	Brain Glioblastoma multiforme (GBM, GM)	V1	Frozen Tissue	2013-12-11	2013-06-18	NA	NA
SGI_CS_3330	Brain Glioblastoma multiforme (GBM, GM)	V1	Frozen Tissue	2013-12-27	2014-01-21	NA	NA
SGI_CS_1573	Brain Glioblastoma multiforme (GBM, GM)	V1	Frozen Tissue	2013-12-30	NA	NA	NA
SGI_CS_4284	Brain Glioblastoma multiforme (GBM, GM)	V1	Frozen Tissue	2014-01-09	2014-02-03	NA	NA
SGI_CS_2919	Brain Glioblastoma multiforme (GBM, GM)	V1	Frozen Tissue	2014-01-23	2014-02-17	NA	NA
SGI_CS_160	Brain Glioblastoma multiforme (GBM, GM)	V1	Frozen Tissue	2014-02-06	2014-03-03	NA	NA
SGI_CS_2691	Brain Glioblastoma multiforme (GBM, GM)	V1	Frozen Tissue	2014-02-20	NA	NA	NA
SGI_CS_1874	Brain Glioblastoma multiforme (GBM, GM)	V1	Frozen Tissue	2014-03-03	2014-03-19	NA	NA
SGI_CS_347	Brain Oligodendroglioma (ODG)	V1	Frozen Tissue	2014-03-10	NA	NA	NA
SGI_CS_2381	Brain Oligodendroglioma (ODG)	V1	Frozen Tissue	2014-03-17	2014-03-31	NA	NA
SGI_CS_4338	Brain Glioblastoma multiforme (GBM, GM)	V1	Frozen Tissue	2014-03-21	2013-03-04	NA	NA
SGI_CS_4616	Meningioma	V1	Frozen Tissue	2014-03-24	NA	NA	NA
SGI_CS_2494	Brain Glioblastoma multiforme (GBM, GM)	V1	Frozen Tissue	2014-03-26	2012-12-24	NA	NA
SGI_CS_4529	Meningioma	V1	Frozen Tissue	2014-03-26	NA	NA	NA
SGI_CS_3504	Meningioma	V1	Frozen Tissue	2014-03-27	NA	NA	NA
SGI_CS_2936	Brain Glioblastoma multiforme (GBM, GM)	V1	Frozen Tissue	2014-03-27	2014-04-21	NA	NA
SGI_CS_3737	Brain Glioblastoma multiforme (GBM, GM)	V1	Frozen Tissue	2014-03-28	NA	NA	NA
SGI_CS_4513	Brain Glioblastoma multiforme (GBM, GM)	V1	Frozen Tissue	2014-04-03	2012-05-08	NA	NA
SGI_CS_2159	Brain Glioblastoma multiforme (GBM, GM)	V1	Frozen Tissue	2014-04-11	2014-04-29	NA	NA
SGI_CS_4680	Brain Oligodendroglioma (ODG)	V1	Frozen Tissue	2014-04-14	2014-06-05	NA	NA
SGI_CS_1709	Brain Glioblastoma multiforme (GBM, GM)	V1	Frozen Tissue	2014-04-16	2012-02-03	NA	NA
SGI_CS_2026	Brain Glioblastoma multiforme (GBM, GM)	V1	Frozen Tissue	2014-04-28	2014-05-20	NA	NA
SGI_CS_3661	Brain Oligodendroglioma (ODG)	V1	Frozen Tissue	2014-04-30	NA	NA	NA
SGI_CS_4174	other CNS tumors	V1	Frozen Tissue	2014-04-30	2014-07-26	NA	NA
SGI_CS_663	Brain Astrocytoma	V1	Frozen Tissue	2014-05-07	2014-08-21	NA	NA
SGI_CS_3369	other CNS tumors	V1	Frozen Tissue	2014-05-14	NA	NA	NA
SGI_CS_4382	Brain Glioblastoma multiforme (GBM, GM)	V1	Frozen Tissue	2014-05-14	2014-06-09	NA	NA
SGI_CS_4377	Brain Glioblastoma multiforme (GBM, GM)	V1	Frozen Tissue	2014-05-15	2014-06-10	NA	NA
SGI_CS_4719	Brain Glioblastoma multiforme (GBM, GM)	V1	Frozen Tissue	2014-05-15	2014-06-10	NA	NA
SGI_CS_1769	Brain Glioblastoma multiforme (GBM, GM)	V1	Frozen Tissue	2014-05-21	2014-06-18	NA	NA
SGI_CS_4267	Brain Glioblastoma multiforme (GBM, GM)	V1	Frozen Tissue	2014-05-16	NA	NA	NA
SGI_CS_479	Brain Glioblastoma multiforme (GBM, GM)	V1	Frozen Tissue	2014-05-26	2014-06-10	NA	NA
SGI_CS_4193	other sarcomas	V1	Frozen Tissue	2014-05-27	2014-07-26	NA	NA
SGI_CS_1553	Brain Oligodendroglioma (ODG)	V1	Frozen Tissue	2014-05-29	2011-10-04	NA	NA
SGI_CS_2390	Brain Glioblastoma multiforme (GBM, GM)	V1	Frozen Tissue	2014-06-02	2014-06-18	NA	NA
SGI_CS_2415	Brain Oligodendroglioma (ODG)	V1	Frozen Tissue	2014-06-05	NA	NA	NA
SGI_CS_3203	Brain Oligodendroglioma (ODG)	V1	Frozen Tissue	2014-06-09	2014-06-17	NA	NA
SGI_CS_1818	Brain Glioblastoma multiforme (GBM, GM)	V1	Frozen Tissue	2014-06-11	2013-09-02	NA	NA
SGI_CS_685	Brain Oligodendroglioma (ODG)	V1	Frozen Tissue	2014-06-11	2014-11-04	NA	NA
SGI_CS_1524	Brain Glioblastoma multiforme (GBM, GM)	V1	Frozen Tissue	2014-06-11	NA	NA	NA
SGI_CS_2806	Lung cancer	V1	Frozen Tissue	2014-06-19	2013-08-23	No	No
SGI_CS_257	Brain Glioblastoma multiforme (GBM, GM)	V1	Frozen Tissue	2014-06-26	2011-10-04	NA	NA
SGI_CS_3812	Brain Glioblastoma multiforme (GBM, GM)	V1	Frozen Tissue	2014-06-26	2014-07-14	NA	NA
SGI_CS_952	Brain Glioblastoma multiforme (GBM, GM)	V1	Frozen Tissue	2014-07-02	2014-07-21	NA	NA
SGI_CS_2414	Brain Glioblastoma multiforme (GBM, GM)	V1	Frozen Tissue	2014-07-02	2014-07-22	NA	NA
SGI_CS_611	Brain Glioblastoma multiforme (GBM, GM)	V1	Frozen Tissue	2014-07-09	2014-11-06	NA	NA
SGI_CS_1453	other CNS tumors	V1	Frozen Tissue	2014-07-10	NA	NA	NA
SGI_CS_2777	Brain Glioblastoma multiforme (GBM, GM)	V1	Frozen Tissue	2014-07-10	2014-07-29	NA	NA
SGI_CS_1144	Brain Glioblastoma multiforme (GBM, GM)	V1	Frozen Tissue	2014-07-10	2014-07-28	NA	NA
SGI_CS_4741	Brain Glioblastoma multiforme (GBM, GM)	V1	Frozen Tissue	2014-07-16	2014-08-11	NA	NA
SGI_CS_2170	Brain Glioblastoma multiforme (GBM, GM)	V1	Frozen Tissue	2014-07-20	2014-08-19	NA	NA
SGI_CS_4190	other CNS tumors	V1	Frozen Tissue	2014-08-11	2014-08-25	NA	NA
SGI_CS_3829	other bone tumors	V1	Frozen Tissue	2014-08-25	NA	NA	NA
SGI_CS_1656	Gastric cancer	V1	Frozen Tissue	2012-03-05	2012-06-18	NA	NA
SGI_CS_1403	Gastric cancer	V1	Frozen Tissue	2014-07-28	NA	No	No
SGI_CS_3697	Gastric cancer	V1	Frozen Tissue	2014-09-23	2014-10-23	No	No
SGI_CS_2016	Gastric cancer	V1	Frozen Tissue	NA	NA	NA	NA
SGI_CS_1409	Gastric cancer	V1	Frozen Tissue	NA	2014-12-15	No	No
SGI_CS_437	Gastric cancer	V1	Frozen Tissue	NA	NA	NA	NA
SGI_CS_290	Lung cancer	V1	Frozen Tissue	NA	NA	NA	NA
SGI_CS_3073	Lung cancer	V1	Frozen Tissue	NA	NA	NA	NA
SGI_CS_4917	Lung cancer	V1	Frozen Tissue	NA	NA	NA	NA
SGI_CS_4030	Lung cancer	V1	Frozen Tissue	NA	NA	NA	NA
SGI_CS_4833	Lung cancer	V1	Frozen Tissue	NA	NA	NA	NA
SGI_CS_4154	Lung cancer	V1	Frozen Tissue	NA	NA	NA	NA
SGI_CS_900	Lung cancer	V1	Frozen Tissue	NA	NA	NA	NA
SGI_CS_3527	Lung cancer	V1	Frozen Tissue	NA	NA	NA	NA
SGI_CS_1000	Lung cancer	V1	Frozen Tissue	NA	NA	NA	NA
SGI_CS_137	Lung cancer	V1	Frozen Tissue	NA	NA	NA	NA
SGI_CS_3835	Lung cancer	V1	Frozen Tissue	NA	NA	NA	NA
SGI_CS_4592	Lung cancer	V1	Frozen Tissue	NA	NA	NA	NA
SGI_CS_4189	Lung cancer	V1	Frozen Tissue	NA	NA	NA	NA
SGI_CS_3005	Lung cancer	V1	Frozen Tissue	NA	NA	NA	NA
SGI_CS_3747	Lung cancer	V1	Frozen Tissue	NA	NA	NA	NA
SGI_CS_1608	Lung cancer	V1	Frozen Tissue	NA	NA	NA	NA
SGI_CS_1743	Lung cancer	V1	Frozen Tissue	NA	NA	NA	NA
SGI_CS_2522	Lung cancer	V1	Frozen Tissue	2014-01-13	2014-01-21	No	No
SGI_CS_423	Lung cancer	V1	Frozen Tissue	2014-03-03	2014-03-17	No	No
SGI_CS_861	Lung cancer	V1	Frozen Tissue	2014-03-13	2014-04-28	No	No
SGI_CS_2610	Lung cancer	V1	Frozen Tissue	2014-03-13	2013-12-31	No	No
SGI_CS_4582	Lung cancer	V1	Frozen Tissue	2014-03-14	NA	No	No
SGI_CS_4676	Lung cancer	V1	Frozen Tissue	2014-03-18	2014-05-02	No	No
SGI_CS_1649	Lung cancer	V1	Frozen Tissue	2014-03-27	NA	No	No
SGI_CS_3542	Lung cancer	V1	Frozen Tissue	2014-04-04	2014-04-24	No	No
SGI_CS_259	Lung cancer	V1	Frozen Tissue	2014-04-11	2014-04-28	No	No
SGI_CS_2764	Lung cancer	V1	Frozen Tissue	2014-04-23	2014-09-01	No	No
SGI_CS_1581	Lung cancer	V1	Frozen Tissue	2014-05-08	2014-05-15	No	No
SGI_CS_2605	Lung cancer	V1	Frozen Tissue	2014-05-09	2014-03-12	No	No
SGI_CS_4048	Lung cancer	V1	Frozen Tissue	2014-05-12	NA	No	No
SGI_CS_884	Lung cancer	V1	Frozen Tissue	2014-05-13	NA	No	No
SGI_CS_1634	Lung cancer	V1	Frozen Tissue	2014-05-13	NA	No	No
SGI_CS_2972	Lung cancer	V1	Frozen Tissue	2014-05-16	2014-05-21	No	No
SGI_CS_3400	Lung cancer	V1	Frozen Tissue	2014-05-20	NA	No	No
SGI_CS_5033	Lung cancer	V1	Frozen Tissue	2014-06-05	2014-07-04	No	No
SGI_CS_3663	Lung cancer	V1	Frozen Tissue	2014-06-11	2014-06-26	No	No
SGI_CS_4653	Lung cancer	V1	Frozen Tissue	2014-06-24	2014-04-30	No	No
SGI_CS_2219	Lung cancer	V1	Frozen Tissue	2014-07-02	2014-07-09	No	No
SGI_CS_1857	Lung cancer	V1	Frozen Tissue	2014-07-03	NA	No	No
SGI_CS_1601	Lung cancer	V1	Frozen Tissue	2014-07-03	2014-07-21	No	Yes
SGI_CS_5058	Lung cancer	V1	Frozen Tissue	2014-07-10	2014-08-12	No	No
SGI_CS_1317	Colorectal cancer	V1	Frozen Tissue	2014-07-24	2011-06-21	NA	NA
SGI_CS_1222	Lung cancer	V1	Frozen Tissue	2014-08-01	NA	No	No
SGI_CS_3401	Lung cancer	V1	Frozen Tissue	2014-08-06	NA	No	No
SGI_CS_3435	Lung cancer	V1	Frozen Tissue	2014-08-21	2014-09-23	No	Yes
SGI_CS_635	Lung cancer	V1	Frozen Tissue	2014-08-26	NA	No	Yes
SGI_CS_2275	Breast cancer	V1	Frozen Tissue	NA	NA	No	No
SGI_CS_2635	Lung cancer	V1	Frozen Tissue	2014-12-05	2014-12-07	No	No
SGI_CS_4847	Lung cancer	V1	Frozen Tissue	2014-12-11	2015-01-05	No	No
SGI_CS_1703	Lung cancer	V1	Frozen Tissue	NA	NA	NA	NA
SGI_CS_1879	Lung cancer	V1	FFPE	NA	NA	NA	NA
SGI_CS_52	Lung cancer	V1	FFPE	NA	NA	NA	NA
SGI_CS_4051	other lymphomas	V1	Frozen Tissue	2014-01-09	2014-01-20	NA	NA
SGI_CS_350	other lymphomas	V1	DNA etc	2014-01-09	2014-01-20	NA	NA
SGI_CS_2235	Breast cancer	V1	Frozen Tissue	2014-01-13	2012-06-01	Yes	Yes
SGI_CS_3612	Lung cancer	V1	Frozen Tissue	2014-01-15	2014-02-13	No	Yes
SGI_CS_4411	Breast cancer	V1	Frozen Tissue	2014-01-15	2011-01-06	NA	NA
SGI_CS_1867	Breast cancer	V1	Frozen Tissue	2014-02-05	2011-07-28	Yes	Yes
SGI_CS_2461	Lung cancer	V1	Frozen Tissue	2014-02-28	2014-03-24	No	Yes
SGI_CS_3472	other lymphomas	V1	Frozen Tissue	2014-04-02	2014-04-11	NA	NA
SGI_CS_738	Lung cancer	V1	Frozen Tissue	2014-04-11	NA	No	Yes
SGI_CS_4268	Lung cancer	V1	Frozen Tissue	2014-04-25	2014-06-03	No	Yes
SGI_CS_2082	other breast tumors	V1	Frozen Tissue	2014-05-19	2014-08-14	NA	NA
SGI_CS_4087	Lung cancer	V1	Frozen Tissue	2014-05-29	NA	No	No
SGI_CS_3959	Colorectal cancer	V1	Frozen Tissue	2014-06-02	NA	Yes	No
SGI_CS_3299	Diffuse Large B-cell Lymphoma (DLBCL)	V1	Frozen Tissue	2014-06-03	2014-06-12	No	No
SGI_CS_4426	Lung cancer	V1	Frozen Tissue	2014-06-05	NA	No	Yes
SGI_CS_2846	Lung cancer	V1	Frozen Tissue	2014-06-06	2013-06-11	No	No
SGI_CS_322	Brain Glioblastoma multiforme (GBM, GM)	V1	Frozen Tissue	2014-06-16	2014-07-01	NA	NA
SGI_CS_1859	Lung cancer	V1	Frozen Tissue	2014-06-19	NA	No	Yes
SGI_CS_2330	Lung cancer	V1	Frozen Tissue	2014-07-17	2014-08-08	No	Yes
SGI_CS_4136	Breast cancer	V1	Frozen Tissue	2014-07-25	2005-09-21	Yes	No
SGI_CS_3124	Lung cancer	V1	Frozen Tissue	2014-07-31	2014-08-19	No	Yes
SGI_CS_3177	Breast cancer	V1	Frozen Tissue	2014-08-25	2013-07-23	Yes	No
SGI_CS_2062	Breast cancer	V1	Frozen Tissue	2014-08-29	NA	No	No
SGI_CS_528	Kidney cancer	V1	Frozen Tissue	2014-09-01	2014-05-30	NA	NA
SGI_CS_3432	Thyroid papillary carcinoma (PTC)	V1	Frozen Tissue	2014-09-03	NA	No	No
SGI_CS_1920	Breast cancer	V1	Frozen Tissue	2014-09-24	NA	No	No
SGI_CS_1890	Lung cancer	V1	Frozen Tissue	2014-09-29	2014-10-31	No	Yes
SGI_CS_121	Colorectal cancer	V1	Frozen Tissue	2014-10-01	2014-11-07	NA	NA
SGI_CS_642	Breast cancer	V1	Frozen Tissue	2014-10-08	2010-10-18	NA	NA
SGI_CS_1850	Breast cancer	V1	Frozen Tissue	2014-10-15	2011-06-22	NA	NA
SGI_CS_3357	Lung cancer	V1	Frozen Tissue	2014-10-18	2014-11-10	No	Yes
SGI_CS_21	other lymphomas	V1	Frozen Tissue	2014-10-23	2014-11-01	NA	NA
SGI_CS_2641	other lymphomas	V1	Frozen Tissue	NA	NA	NA	NA
SGI_CS_3961	Lung cancer	V1	Frozen Tissue	2014-10-31	NA	No	Yes
SGI_CS_3090	Lung cancer	V1	Frozen Tissue	2014-11-12	2010-08-23	No	No
SGI_CS_1148	Breast cancer	V1	Frozen Tissue	NA	NA	NA	NA
SGI_CS_3720	Lung cancer	V1	Frozen Tissue	2014-11-19	2014-12-16	No	Yes
SGI_CS_1458	other lymphomas	V1	Frozen Tissue	NA	NA	NA	NA
SGI_CS_2526	Lung cancer	V1	Frozen Tissue	2014-12-01	2013-07-08	No	No
SGI_CS_4380	Colorectal cancer	V1	Frozen Tissue	NA	2014-12-24	No	Yes
SGI_CS_4538	Unknown	V1	Frozen Tissue	NA	NA	NA	NA
SGI_CS_4976	other breast tumors	V1	Frozen Tissue	NA	2013-05-31	No	No
SGI_CS_2393	other breast tumors	V1	Frozen Tissue	NA	NA	NA	NA
SGI_CS_3278	Kidney Clear cell renal cell carcinoma (RCC)	V1	Frozen Tissue	NA	NA	NA	NA
SGI_CS_222	Pancreatic cancer	V1	Frozen Tissue	NA	NA	NA	NA
SGI_CS_3118	Colorectal cancer	V1	Frozen Tissue	NA	NA	NA	NA
SGI_CS_5030	Colorectal cancer	V1	Frozen Tissue	NA	NA	NA	NA
SGI_CS_1236	Colorectal cancer	V1	Frozen Tissue	NA	NA	NA	NA
SGI_CS_3617	Colorectal cancer	V1	Frozen Tissue	NA	NA	NA	NA
SGI_CS_377	other breast tumors	V1	Frozen Tissue	NA	NA	NA	NA
SGI_CS_186	other sarcomas	V1	Frozen Tissue	NA	NA	NA	NA
SGI_CS_1519	Breast cancer	V1	Frozen Tissue	NA	NA	NA	NA
SGI_CS_4793	Lung cancer	V1	Frozen Tissue	NA	NA	NA	NA
SGI_CS_2653	Multiple myeloma (MM)	V1	Frozen Tissue	NA	NA	NA	NA
SGI_CS_1182	Multiple myeloma (MM)	V1	Frozen Tissue	NA	NA	NA	NA
SGI_CS_893	Multiple myeloma (MM)	V1	Frozen Tissue	NA	NA	NA	NA
SGI_CS_1661	Multiple myeloma (MM)	V1	Frozen Tissue	NA	NA	NA	NA
SGI_CS_4644	Multiple myeloma (MM)	V1	Frozen Tissue	NA	NA	NA	NA
SGI_CS_4766	Multiple myeloma (MM)	V1	Frozen Tissue	NA	NA	NA	NA
SGI_CS_529	Multiple myeloma (MM)	V1	Frozen Tissue	NA	NA	NA	NA
SGI_CS_2938	Multiple myeloma (MM)	V1	Frozen Tissue	NA	NA	NA	NA
SGI_CS_4499	Multiple myeloma (MM)	V1	Frozen Tissue	NA	NA	NA	NA
SGI_CS_3920	Multiple myeloma (MM)	V1	Frozen Tissue	NA	NA	NA	NA
SGI_CS_2395	Multiple myeloma (MM)	V1	Frozen Tissue	NA	NA	NA	NA
SGI_CS_559	Multiple myeloma (MM)	V1	Frozen Tissue	NA	NA	NA	NA
SGI_CS_1919	Multiple myeloma (MM)	V1	Frozen Tissue	NA	NA	NA	NA
SGI_CS_835	Multiple myeloma (MM)	V1	Frozen Tissue	NA	NA	NA	NA
SGI_CS_1888	Multiple myeloma (MM)	V1	Frozen Tissue	NA	NA	NA	NA
SGI_CS_977	Multiple myeloma (MM)	V1	Frozen Tissue	NA	NA	NA	NA
SGI_CS_4169	Multiple myeloma (MM)	V1	Frozen Tissue	NA	NA	NA	NA
SGI_CS_1945	Multiple myeloma (MM)	V1	Frozen Tissue	NA	NA	NA	NA
SGI_CS_4492	Multiple myeloma (MM)	V1	Frozen Tissue	NA	NA	NA	NA
SGI_CS_686	Multiple myeloma (MM)	V1	Frozen Tissue	NA	NA	NA	NA
SGI_CS_3756	Multiple myeloma (MM)	V1	Frozen Tissue	NA	NA	NA	NA
SGI_CS_4940	Multiple myeloma (MM)	V1	Frozen Tissue	NA	NA	NA	NA
SGI_CS_771	Multiple myeloma (MM)	V1	Frozen Tissue	NA	NA	NA	NA
SGI_CS_714	Multiple myeloma (MM)	V1	Frozen Tissue	NA	NA	NA	NA
SGI_CS_2448	Multiple myeloma (MM)	V1	Frozen Tissue	NA	NA	NA	NA
SGI_CS_3148	Multiple myeloma (MM)	V1	Frozen Tissue	NA	NA	NA	NA
SGI_CS_3791	Multiple myeloma (MM)	V1	Frozen Tissue	NA	NA	NA	NA
SGI_CS_3065	Multiple myeloma (MM)	V1	Frozen Tissue	NA	NA	NA	NA
SGI_CS_2066	Lung cancer	V1	Frozen Tissue	NA	NA	NA	NA
SGI_CS_3547	Lung cancer	V1	Frozen Tissue	NA	NA	NA	NA
SGI_CS_72	Lung cancer	V1	Frozen Tissue	NA	NA	NA	NA
SGI_CS_4306	Unknown	V1	Frozen Tissue	NA	NA	NA	NA
SGI_CS_2744	Breast cancer	V1	FFPE	NA	NA	NA	NA
SGI_CS_1852	Breast cancer	V1	FFPE	NA	NA	NA	NA
SGI_CS_123	Breast cancer	V1	FFPE	NA	NA	NA	NA
SGI_CS_3253	Breast cancer	V1	FFPE	NA	NA	NA	NA
SGI_CS_901	Breast cancer	V1	FFPE	NA	NA	NA	NA
SGI_CS_4314	Overian cancer	V1	Frozen Tissue	NA	NA	NA	NA
SGI_CS_3915	Overian cancer	V1	Frozen Tissue	NA	NA	NA	NA
SGI_CS_3074	Overian cancer	V1	Frozen Tissue	NA	NA	NA	NA
SGI_CS_3153	Overian cancer	V1	Frozen Tissue	NA	NA	NA	NA
SGI_CS_2038	Overian cancer	V1	Frozen Tissue	NA	NA	NA	NA
SGI_CS_3719	Overian cancer	V1	Frozen Tissue	NA	NA	NA	NA
SGI_CS_713	Overian cancer	V1	Frozen Tissue	NA	NA	NA	NA
SGI_CS_2674	Overian cancer	V1	Frozen Tissue	NA	NA	NA	NA
SGI_CS_1260	Overian cancer	V1	Frozen Tissue	NA	NA	NA	NA
SGI_CS_1965	Overian cancer	V1	Frozen Tissue	NA	NA	NA	NA
SGI_CS_197	Pancreatic cancer	V1	Fine Niddle Biopsy	NA	NA	NA	NA
SGI_CS_765	Pancreatic cancer	V1	Fine Niddle Biopsy	NA	NA	NA	NA
SGI_CS_250	Pancreatic cancer	V1	Fine Niddle Biopsy	NA	NA	NA	NA
SGI_CS_4064	Pancreatic cancer	V1	Fine Niddle Biopsy	NA	NA	NA	NA
SGI_CS_1475	Pancreatic cancer	V1	Fine Niddle Biopsy	NA	NA	NA	NA
SGI_CS_2228	Pancreatic cancer	V1	Fine Niddle Biopsy	NA	NA	NA	NA
SGI_CS_2689	Pancreatic cancer	V1	Fine Niddle Biopsy	NA	NA	NA	NA
SGI_CS_1021	Pancreatic cancer	V1	Fine Niddle Biopsy	NA	NA	NA	NA
SGI_CS_4421	Pancreatic cancer	V1	Fine Niddle Biopsy	NA	NA	NA	NA
SGI_CS_4568	Pancreatic cancer	V1	Fine Niddle Biopsy	NA	NA	NA	NA
SGI_CS_4552	Pancreatic cancer	V1	Fine Niddle Biopsy	NA	NA	NA	NA
SGI_CS_3689	Pancreatic cancer	V1	Fine Niddle Biopsy	NA	NA	NA	NA
SGI_CS_148	Pancreatic cancer	V1	Fine Niddle Biopsy	NA	NA	NA	NA
SGI_CS_4337	Pancreatic cancer	V1	Fine Niddle Biopsy	NA	NA	NA	NA
SGI_CS_3199	Pancreatic cancer	V1	Fine Niddle Biopsy	NA	NA	NA	NA
SGI_CS_1173	Pancreatic cancer	V1	Fine Niddle Biopsy	NA	NA	NA	NA
SGI_CS_2905	Pancreatic cancer	V1	Fine Niddle Biopsy	NA	NA	NA	NA
SGI_CS_1493	Pancreatic cancer	V1	Fine Niddle Biopsy	NA	NA	NA	NA
SGI_CS_4061	Pancreatic cancer	V1	Fine Niddle Biopsy	NA	NA	NA	NA
SGI_CS_1452	Lung cancer	V1	DNA etc	NA	NA	NA	NA
SGI_CS_136	Lung cancer	V1	Frozen Tissue	NA	NA	NA	NA
SGI_CS_1516	Gastric cancer	V1	Frozen Tissue	NA	2012-12-12	Yes	Yes
SGI_CS_1659	other sarcomas	V1	Frozen Tissue	NA	2013-11-16	No	No
SGI_CS_1529	Lung cancer	V1	Frozen Tissue	2013-11-12	2012-10-17	Yes	Yes
SGI_CS_4770	other sarcomas	V1	Frozen Tissue	NA	2013-11-23	No	Yes
SGI_CS_1643	Colorectal cancer	V1	Frozen Tissue	NA	2011-03-30	Yes	Yes
SGI_CS_2339	Lung cancer	V1	Frozen Tissue	NA	2012-05-14	Yes	Yes
SGI_CS_3960	Lung cancer	V1	Frozen Tissue	NA	2013-12-05	No	No
SGI_CS_3923	Lung cancer	V1	Frozen Tissue	2013-11-26	2010-06-20	Yes	Yes
SGI_CS_1039	Gastric cancer	V1	Frozen Tissue	NA	2012-02-16	Yes	Yes
SGI_CS_3067	Lung cancer	V1	Frozen Tissue	NA	2013-07-11	No	Yes
SGI_CS_4774	Colorectal cancer	V1	Frozen Tissue	NA	NA	No	Yes
SGI_CS_2370	Rectum Melanoma	V1	Frozen Tissue	NA	2014-02-12	No	Yes
SGI_CS_3175	Gastric cancer	V1	Frozen Tissue	NA	2013-12-24	No	Yes
SGI_CS_4683	Colorectal cancer	V1	Frozen Tissue	NA	2013-12-12	No	Yes
SGI_CS_3715	Gastric cancer	V1	Frozen Tissue	NA	2013-12-20	No	Yes
SGI_CS_154	Skin Melanoma	V1	Frozen Tissue	NA	2013-07-03	No	Yes
SGI_CS_4914	Lung cancer	V1	Frozen Tissue	2014-01-23	2013-05-28	No	Yes
SGI_CS_1567	Pancreatic neuroendocrine tumor (PanNET)	V1	Frozen Tissue	NA	NA	NA	NA
SGI_CS_1305	Gastric cancer	V1	Frozen Tissue	NA	2013-01-04	No	Yes
SGI_CS_4925	Gastric cancer	V1	Frozen Tissue	NA	2011-11-03	Yes	Yes
SGI_CS_2985	Gastric cancer	V1	Frozen Tissue	NA	2014-02-06	No	Yes
SGI_CS_3881	Lung cancer	V1	Frozen Tissue	NA	2013-09-03	No	Yes
SGI_CS_3605	Gastric cancer	V1	Frozen Tissue	NA	2014-02-11	No	Yes
SGI_CS_3319	Gastric cancer	V1	Frozen Tissue	NA	2014-03-12	No	Yes
SGI_CS_1708	Lung cancer	V1	Frozen Tissue	NA	NA	NA	NA
SGI_CS_2458	Lung cancer	V1	Frozen Tissue	NA	2014-02-26	No	Yes
SGI_CS_4646	Colorectal cancer	V1	Frozen Tissue	NA	2014-03-10	No	Yes
SGI_CS_3718	Lung cancer	V1	Frozen Tissue	NA	2013-10-19	No	Yes
SGI_CS_4071	Gastric cancer	V1	Frozen Tissue	NA	NA	No	Yes
SGI_CS_2152	Gastric cancer	V1	Frozen Tissue	NA	2014-03-14	No	Yes
SGI_CS_3934	GIST	V1	Frozen Tissue	NA	2008-06-26	No	Yes
SGI_CS_573	GIST	V1	Frozen Tissue	NA	2005-12-27	Yes	No
SGI_CS_5010	Gastric cancer	V1	Frozen Tissue	NA	2014-03-21	No	Yes
SGI_CS_2084	Gastric cancer	V1	Frozen Tissue	NA	2014-04-15	No	No
SGI_CS_4461	Pancreatic cancer	V1	Frozen Tissue	NA	2014-04-07	No	Yes
SGI_CS_1849	Lung cancer	V1	Frozen Tissue	NA	2013-05-20	No	No
SGI_CS_167	Gastric cancer	V1	FFPE	NA	NA	NA	NA
SGI_CS_2738	Pancreatic neuroendocrine tumor (PanNET)	V1	Frozen Tissue	NA	2012-07-20	Yes	Yes
SGI_CS_4945	Lung cancer	V1	Frozen Tissue	NA	2011-12-26	Yes	Yes
SGI_CS_1494	Lung cancer	V1	Frozen Tissue	NA	2011-12-22	Yes	Yes
SGI_CS_4739	Colorectal cancer	V1	Frozen Tissue	NA	2011-05-20	No	No
SGI_CS_4530	Pancreatic cancer	V1	Frozen Tissue	NA	NA	No	Yes
SGI_CS_216	Lung cancer	V1	Frozen Tissue	NA	2014-03-26	No	Yes
SGI_CS_4159	Lung cancer	V1	Frozen Tissue	NA	2013-04-18	No	No
SGI_CS_924	Lung cancer	V1	Frozen Tissue	NA	2010-05-18	Yes	Yes
SGI_CS_4270	Lung cancer	V1	Frozen Tissue	NA	2014-05-01	No	Yes
SGI_CS_1106	Lung cancer	V1	Frozen Tissue	NA	2014-04-22	No	Yes
SGI_CS_3054	Colorectal cancer	V1	Frozen Tissue	NA	2014-05-12	No	No
SGI_CS_1051	Lung cancer	V1	Frozen Tissue	NA	2014-04-26	No	No
SGI_CS_996	Colorectal cancer	V1	Frozen Tissue	NA	2014-05-20	No	No
SGI_CS_89	Lung cancer	V1	Frozen Tissue	NA	2010-04-06	No	Yes
SGI_CS_1121	Colorectal cancer	V1	Frozen Tissue	NA	2014-05-30	No	Yes
SGI_CS_2929	Lung cancer	V1	Frozen Tissue	NA	2013-10-08	No	No
SGI_CS_147	Thymic carcinoma	V1	Frozen Tissue	NA	NA	NA	NA
SGI_CS_266	Colorectal cancer	V1	Frozen Tissue	NA	2014-05-19	No	Yes
SGI_CS_1683	Lung cancer	V1	Frozen Tissue	NA	2013-01-03	No	Yes
SGI_CS_2073	other lymphomas	V1	Frozen Tissue	NA	2013-07-17	No	No
SGI_CS_2669	Lung cancer	V1	Frozen Tissue	NA	2014-03-12	No	Yes
SGI_CS_3058	Colorectal cancer	V1	Frozen Tissue	NA	2014-05-28	No	Yes
SGI_CS_325	Lung cancer	V1	Frozen Tissue	NA	2013-04-18	No	No
SGI_CS_1781	Lung cancer	V1	Frozen Tissue	2014-05-27	2011-12-29	Yes	Yes
SGI_CS_4114	Lung cancer	V1	Frozen Tissue	NA	2011-04-15	Yes	No
SGI_CS_3437	Gastric cancer	V1	Frozen Tissue	NA	2014-03-14	No	Yes
SGI_CS_945	Pancreatic neuroendocrine tumor (PanNET)	V1	Frozen Tissue	NA	2014-05-02	No	No
SGI_CS_2068	Lung cancer	V1	Frozen Tissue	NA	2014-04-28	No	Yes
SGI_CS_48	Bladder Urothelial Carcinoma (TCC)	V1	Frozen Tissue	NA	2014-07-02	No	Yes
SGI_CS_1092	Gastric cancer	V1	Frozen Tissue	NA	2014-07-17	No	Yes
SGI_CS_1918	Gallbladder cancer (GB cancer)	V1	Frozen Tissue	NA	2014-06-27	No	No
SGI_CS_3125	Colorectal cancer	V1	Frozen Tissue	NA	2011-03-28	No	No
SGI_CS_4177	Colorectal cancer	V1	Frozen Tissue	NA	2014-12-22	No	No
SGI_CS_1401	Colorectal cancer	V1	Frozen Tissue	NA	2014-08-14	No	Yes
SGI_CS_3982	Colorectal cancer	V1	Frozen Tissue	NA	2014-08-26	No	No
SGI_CS_4053	Colorectal cancer	V1	Frozen Tissue	NA	NA	No	No
SGI_CS_3788	Colorectal cancer	V1	Frozen Tissue	NA	NA	No	No
SGI_CS_2075	Colorectal cancer	V1	Frozen Tissue	NA	NA	No	Yes
SGI_CS_4681	Colorectal cancer	V1	Frozen Tissue	NA	2011-09-30	Yes	No
SGI_CS_3381	Colorectal cancer	V1	Frozen Tissue	NA	2014-08-13	No	No
SGI_CS_2853	Colorectal cancer	V1	Frozen Tissue	NA	NA	No	No
SGI_CS_2446	Colorectal cancer	V1	Frozen Tissue	NA	2013-06-11	No	Yes
SGI_CS_1391	Colorectal cancer	V1	Frozen Tissue	NA	NA	No	No
SGI_CS_6	Colorectal cancer	V1	Frozen Tissue	NA	2014-08-11	No	No
SGI_CS_277	Colorectal cancer	V1	Frozen Tissue	NA	NA	No	Yes
SGI_CS_362	Colorectal cancer	V1	Frozen Tissue	NA	2014-08-12	No	No
SGI_CS_56	Colorectal cancer	V1	Frozen Tissue	NA	2014-07-24	No	Yes
SGI_CS_1411	Colorectal cancer	V1	Frozen Tissue	NA	2014-08-14	No	No
SGI_CS_501	Colorectal cancer	V1	Frozen Tissue	NA	NA	No	No
SGI_CS_2493	Pancreatic cancer	V1	FFPE	NA	2013-12-30	No	No
SGI_CS_157	Gallbladder cancer (GB cancer)	V1	FFPE	NA	2014-09-19	No	No
SGI_CS_41	Kidney cancer	V1	FFPE	NA	2008-04-21	Yes	No
SGI_CS_679	Colorectal cancer	V1	Frozen Tissue	NA	2016-03-30	No	Yes
SGI_CS_3490	Colorectal cancer	V1	Frozen Tissue	NA	NA	No	No
SGI_CS_3217	Colorectal cancer	V1	Frozen Tissue	NA	2014-05-14	No	Yes
SGI_CS_4469	Gastric cancer	V1	Frozen Tissue	NA	NA	No	No
SGI_CS_789	Colorectal cancer	V1	FFPE	NA	NA	NA	NA
SGI_CS_947	Pancreatic cancer	V1	FFPE	NA	NA	NA	NA
SGI_CS_260	Gastric cancer	V1	FFPE	NA	NA	NA	NA
SGI_CS_251	Colorectal cancer	V1	FFPE	NA	NA	NA	NA
SGI_CS_621	other sarcomas	V1	FFPE	NA	NA	NA	NA
SGI_CS_306	Pancreatic cancer	V1	FFPE	NA	NA	NA	NA
SGI_CS_180	Kidney cancer	V1	FFPE	NA	NA	NA	NA
SGI_CS_2187	Kidney cancer	V1	Frozen Tissue	NA	2014-05-07	No	Yes
SGI_CS_3303	Kidney cancer	V1	Frozen Tissue	NA	NA	NA	NA
SGI_CS_2907	Undifferentiated pleomorphic sarcoma (UPS)	V1	FFPE	2000-01-24	NA	NA	NA
SGI_CS_279	Undifferentiated pleomorphic sarcoma (UPS)	V1	FFPE	2000-05-02	2001-05-29	Yes	No
SGI_CS_76	Gastric cancer	V1	FFPE	2000-05-31	2000-07-11	No	No
SGI_CS_4250	Undifferentiated pleomorphic sarcoma (UPS)	V1	FFPE	2000-06-27	NA	No	No
SGI_CS_659	Undifferentiated pleomorphic sarcoma (UPS)	V1	FFPE	2000-09-18	NA	Yes	No
SGI_CS_3004	Gastric cancer	V1	FFPE	2000-11-22	2000-12-26	No	No
SGI_CS_2941	Undifferentiated pleomorphic sarcoma (UPS)	V1	FFPE	2000-12-12	NA	No	Yes
SGI_CS_4462	Breast cancer	V1	FFPE	2000-02-10	2000-05-08	Yes	No
SGI_CS_1358	Breast cancer	V1	FFPE	2000-03-14	2000-03-27	No	No
SGI_CS_4692	Breast cancer	V1	FFPE	2000-04-03	2000-04-24	No	No
SGI_CS_4110	Breast cancer	V1	FFPE	2000-07-12	NA	No	No
SGI_CS_164	Breast cancer	V1	FFPE	2000-12-01	2001-03-12	No	No
SGI_CS_3728	Undifferentiated pleomorphic sarcoma (UPS)	V1	FFPE	2001-04-26	2008-01-24	No	Yes
SGI_CS_3430	Gastric cancer	V1	FFPE	2001-05-09	2001-06-14	No	No
SGI_CS_3020	Undifferentiated pleomorphic sarcoma (UPS)	V1	FFPE	2001-08-21	2001-09-27	Yes	Yes
SGI_CS_1205	Undifferentiated pleomorphic sarcoma (UPS)	V1	FFPE	2001-10-06	2003-09-16	Yes	No
SGI_CS_2092	Breast cancer	V1	FFPE	2001-01-04	2001-01-29	No	No
SGI_CS_1785	Prostate adenocarcinoma	V1	FFPE	2001-03-19	NA	Yes	No
SGI_CS_4969	Breast cancer	V1	FFPE	2001-03-29	NA	No	No
SGI_CS_3857	Breast cancer	V1	FFPE	2001-05-08	NA	No	No
SGI_CS_4450	Prostate adenocarcinoma	V1	FFPE	2001-05-15	NA	Yes	No
SGI_CS_1132	Breast cancer	V1	FFPE	2001-06-27	2001-10-08	No	No
SGI_CS_3059	Breast cancer	V1	FFPE	2001-07-11	2001-07-21	No	No
SGI_CS_3127	Breast cancer	V1	FFPE	2001-07-12	2001-08-22	No	No
SGI_CS_3871	Esophageal Squamous cell carcinoma	V1	FFPE	2001-08-06	NA	No	No
SGI_CS_1925	Breast cancer	V1	FFPE	2001-08-07	2001-11-14	No	No
SGI_CS_3578	Breast cancer	V1	FFPE	2001-08-09	2001-08-18	No	No
SGI_CS_1297	Breast cancer	V1	FFPE	2001-09-10	2002-01-14	No	No
SGI_CS_865	Prostate adenocarcinoma	V1	FFPE	2001-09-10	NA	Yes	No
SGI_CS_3826	Breast cancer	V1	FFPE	2001-10-09	2001-10-18	No	No
SGI_CS_220	Breast cancer	V1	FFPE	2001-10-11	2001-11-05	No	No
SGI_CS_4261	Breast cancer	V1	FFPE	2001-10-12	2002-02-06	No	No
SGI_CS_4670	Breast cancer	V1	FFPE	2001-11-08	2002-02-18	No	No
SGI_CS_1726	Breast cancer	V1	FFPE	2001-11-29	2001-12-07	Yes	No
SGI_CS_4959	Breast cancer	V1	FFPE	2001-12-14	2002-03-27	No	No
SGI_CS_3140	Breast cancer	V1	FFPE	2001-12-18	2001-12-27	No	No
SGI_CS_3781	Breast cancer	V1	FFPE	2001-12-18	2001-12-25	No	No
SGI_CS_4425	Breast cancer	V1	FFPE	2001-12-20	2001-12-28	No	No
SGI_CS_389	Gastric cancer	V1	FFPE	2002-01-04	2002-01-29	No	No
SGI_CS_4398	Gastric cancer	V1	FFPE	2002-01-16	2002-02-14	No	No
SGI_CS_2661	Undifferentiated pleomorphic sarcoma (UPS)	V1	FFPE	2002-03-11	NA	NA	NA
SGI_CS_3622	Undifferentiated pleomorphic sarcoma (UPS)	V1	FFPE	2002-05-02	NA	No	No
SGI_CS_2453	Breast cancer	V1	FFPE	2002-05-03	2002-08-14	Yes	No
SGI_CS_1087	Undifferentiated pleomorphic sarcoma (UPS)	V1	FFPE	2002-05-17	NA	Yes	No
SGI_CS_3658	Gastric cancer	V1	FFPE	2002-05-23	2002-07-05	Yes	No
SGI_CS_777	Gastric cancer	V1	FFPE	2002-05-28	2002-06-18	No	No
SGI_CS_2023	Gastric cancer	V1	FFPE	2002-08-30	2002-09-23	No	No
SGI_CS_4197	Gastric cancer	V1	FFPE	2002-09-16	2002-10-11	No	No
SGI_CS_1491	Undifferentiated pleomorphic sarcoma (UPS)	V1	FFPE	2002-11-05	NA	Yes	No
SGI_CS_1828	Gastric cancer	V1	FFPE	2002-11-13	2002-12-03	No	No
SGI_CS_4947	Gastric cancer	V1	FFPE	2002-12-10	2003-01-06	No	No
SGI_CS_2580	Breast cancer	V1	FFPE	2002-01-11	2002-04-22	No	No
SGI_CS_1250	Breast cancer	V1	FFPE	2002-01-17	NA	No	No
SGI_CS_990	Breast cancer	V1	FFPE	2002-01-18	2002-02-15	No	No
SGI_CS_1481	Breast cancer	V1	FFPE	2002-01-24	2002-05-08	No	No
SGI_CS_3686	Breast cancer	V1	FFPE	2002-01-28	2002-02-18	No	No
SGI_CS_4089	Breast cancer	V1	FFPE	2002-02-01	2002-05-08	No	No
SGI_CS_3022	Breast cancer	V1	FFPE	2002-02-28	2002-03-20	No	No
SGI_CS_4096	Prostate adenocarcinoma	V1	FFPE	2002-03-04	NA	No	No
SGI_CS_4498	Breast cancer	V1	FFPE	2002-03-11	2002-06-26	No	No
SGI_CS_1789	Breast cancer	V1	FFPE	2002-03-14	NA	No	No
SGI_CS_3977	Breast cancer	V1	FFPE	2002-03-28	NA	No	No
SGI_CS_612	Breast cancer	V1	FFPE	2002-04-02	2002-07-10	No	No
SGI_CS_274	Breast cancer	V1	FFPE	2002-04-29	2002-08-12	Yes	No
SGI_CS_100	Prostate adenocarcinoma	V1	FFPE	2002-06-14	NA	No	No
SGI_CS_4441	Breast cancer	V1	FFPE	2002-07-04	2002-07-25	No	No
SGI_CS_2868	Breast cancer	V1	FFPE	2002-07-08	2002-07-16	No	No
SGI_CS_3298	Breast cancer	V1	FFPE	2002-07-26	2002-08-14	No	No
SGI_CS_567	Breast cancer	V1	FFPE	2002-09-09	2002-09-17	No	No
SGI_CS_658	Breast cancer	V1	FFPE	2002-09-17	NA	No	No
SGI_CS_4068	Breast cancer	V1	FFPE	2002-09-24	2002-10-05	No	No
SGI_CS_1640	Undifferentiated pleomorphic sarcoma (UPS)	V1	FFPE	2003-02-18	NA	No	No
SGI_CS_773	Undifferentiated pleomorphic sarcoma (UPS)	V1	FFPE	2003-04-30	NA	Yes	No
SGI_CS_1964	Gastric cancer	V1	FFPE	2003-07-28	2003-08-29	No	No
SGI_CS_2237	Gastric cancer	V1	FFPE	2003-08-20	2003-09-16	No	No
SGI_CS_4603	Gastric cancer	V1	FFPE	2003-09-29	2003-10-22	No	No
SGI_CS_4107	Gastric cancer	V1	FFPE	2003-10-30	2003-11-29	No	No
SGI_CS_2168	Gastric cancer	V1	FFPE	2003-11-21	2003-12-17	NA	NA
SGI_CS_549	Gastric cancer	V1	FFPE	2003-12-08	2004-01-06	No	No
SGI_CS_1800	Prostate adenocarcinoma	V1	FFPE	2003-01-09	NA	No	No
SGI_CS_2548	Breast cancer	V1	FFPE	2003-01-23	NA	Yes	No
SGI_CS_833	Breast cancer	V1	FFPE	2003-02-03	2003-02-24	No	No
SGI_CS_551	Prostate adenocarcinoma	V1	FFPE	2003-02-05	NA	Yes	No
SGI_CS_4365	Breast cancer	V1	FFPE	2003-02-14	2003-02-22	Yes	No
SGI_CS_2607	Prostate adenocarcinoma	V1	FFPE	2003-05-21	2008-08-05	Yes	No
SGI_CS_1157	Breast cancer	V1	FFPE	2003-06-13	2003-06-21	No	No
SGI_CS_784	Breast cancer	V1	FFPE	2003-06-13	2003-06-20	No	No
SGI_CS_4805	Breast cancer	V1	FFPE	2003-06-26	NA	No	No
SGI_CS_2174	Breast cancer	V1	FFPE	2003-07-07	2003-07-24	No	No
SGI_CS_2804	Breast cancer	V1	FFPE	2003-07-29	2003-11-10	No	No
SGI_CS_1569	Breast cancer	V1	FFPE	2003-08-29	2003-12-18	No	No
SGI_CS_3908	Breast cancer	V1	FFPE	2003-09-03	2003-09-11	No	No
SGI_CS_485	Breast cancer	V1	FFPE	2003-09-09	2003-09-20	Yes	No
SGI_CS_4512	Prostate adenocarcinoma	V1	FFPE	2003-09-23	NA	No	No
SGI_CS_2063	Prostate adenocarcinoma	V1	FFPE	2003-09-26	NA	Yes	No
SGI_CS_2365	Breast cancer	V1	FFPE	2003-10-06	NA	No	No
SGI_CS_3431	Breast cancer	V1	FFPE	2003-10-09	2004-01-12	No	No
SGI_CS_2675	Breast cancer	V1	FFPE	2003-10-13	2004-01-19	No	No
SGI_CS_3859	Thyroid cancer	V1	FFPE	2003-10-31	2003-10-18	Yes	Yes
SGI_CS_2090	Breast cancer	V1	FFPE	2003-10-31	NA	No	No
SGI_CS_4509	Esophageal Squamous cell carcinoma	V1	FFPE	2003-12-01	NA	Yes	No
SGI_CS_4288	Breast cancer	V1	FFPE	2003-12-01	2003-12-22	No	No
SGI_CS_1639	Breast cancer	V1	FFPE	2003-12-15	2003-12-24	No	No
SGI_CS_3655	Breast cancer	V1	FFPE	2003-12-19	2004-01-14	No	No
SGI_CS_3577	Breast cancer	V1	FFPE	2003-12-30	2004-02-05	No	No
SGI_CS_1210	Gastric cancer	V1	FFPE	2004-08-09	2004-08-31	No	No
SGI_CS_4899	Gastric cancer	V1	FFPE	2004-10-25	2004-11-16	No	No
SGI_CS_1084	Prostate adenocarcinoma	V1	FFPE	2004-01-06	NA	No	No
SGI_CS_24	Breast cancer	V1	FFPE	2004-01-08	2004-01-15	No	Yes
SGI_CS_3340	Breast cancer	V1	FFPE	2004-01-08	2004-05-12	No	No
SGI_CS_712	Breast cancer	V1	FFPE	2004-01-13	2004-04-22	No	No
SGI_CS_3434	Prostate adenocarcinoma	V1	FFPE	2004-01-15	NA	Yes	No
SGI_CS_4196	Breast cancer	V1	FFPE	2004-01-26	2004-02-13	No	No
SGI_CS_3110	Breast cancer	V1	FFPE	2004-02-06	2004-02-20	No	No
SGI_CS_2112	Breast cancer	V1	FFPE	2004-02-10	2004-02-20	No	No
SGI_CS_4620	Breast cancer	V1	FFPE	2004-02-23	2004-04-03	No	No
SGI_CS_1396	Breast cancer	V1	FFPE	2004-02-24	2004-03-11	No	No
SGI_CS_2867	Prostate adenocarcinoma	V1	FFPE	2004-03-02	NA	No	No
SGI_CS_2405	Prostate adenocarcinoma	V1	FFPE	2004-03-04	NA	No	No
SGI_CS_4904	Prostate adenocarcinoma	V1	FFPE	2004-03-17	NA	No	No
SGI_CS_1367	Breast cancer	V1	FFPE	2004-03-18	2004-03-31	No	No
SGI_CS_3932	Breast cancer	V1	FFPE	2004-03-18	2004-04-12	No	No
SGI_CS_2623	Breast cancer	V1	FFPE	2004-03-22	NA	No	No
SGI_CS_797	Breast cancer	V1	FFPE	2004-03-29	2004-04-21	No	No
SGI_CS_1450	Prostate adenocarcinoma	V1	FFPE	2004-04-12	NA	No	No
SGI_CS_4396	Breast cancer	V1	FFPE	2004-04-16	NA	No	No
SGI_CS_3583	Prostate adenocarcinoma	V1	FFPE	2004-04-19	NA	No	No
SGI_CS_620	Breast cancer	V1	FFPE	2004-05-03	2004-08-09	No	No
SGI_CS_935	Breast cancer	V1	FFPE	2004-05-06	2004-08-11	No	No
SGI_CS_661	Breast cancer	V1	FFPE	2004-05-10	2004-05-24	Yes	No
SGI_CS_2490	Breast cancer	V1	FFPE	2004-05-18	2004-06-11	No	No
SGI_CS_4675	Breast cancer	V1	FFPE	2004-05-21	2004-08-23	No	No
SGI_CS_763	Prostate adenocarcinoma	V1	FFPE	2004-05-24	NA	No	No
SGI_CS_4885	Breast cancer	V1	FFPE	2004-05-31	2004-09-07	No	No
SGI_CS_2359	Breast cancer	V1	FFPE	2004-05-31	NA	Yes	No
SGI_CS_1251	Breast cancer	V1	FFPE	2004-06-03	2004-06-23	No	No
SGI_CS_1947	Breast cancer	V1	FFPE	2004-06-08	2004-06-21	No	No
SGI_CS_3801	Breast cancer	V1	FFPE	2004-06-18	2004-07-14	No	No
SGI_CS_187	Prostate adenocarcinoma	V1	FFPE	2004-06-21	NA	No	No
SGI_CS_2163	Prostate adenocarcinoma	V1	FFPE	2004-06-22	NA	No	No
SGI_CS_1790	Breast cancer	V1	FFPE	2004-06-29	NA	No	No
SGI_CS_3664	Prostate adenocarcinoma	V1	FFPE	2004-06-28	NA	No	No
SGI_CS_3561	Breast cancer	V1	FFPE	2004-07-02	2004-07-20	No	No
SGI_CS_660	Breast cancer	V1	FFPE	2004-07-08	2004-10-06	No	No
SGI_CS_3039	Breast cancer	V1	FFPE	2004-07-21	2004-11-01	Yes	No
SGI_CS_1628	Breast cancer	V1	FFPE	2004-07-22	2004-08-09	Yes	No
SGI_CS_2249	Breast cancer	V1	FFPE	2004-07-26	2004-08-09	No	No
SGI_CS_324	Breast cancer	V1	FFPE	2004-07-28	NA	No	No
SGI_CS_471	Breast cancer	V1	FFPE	2004-07-30	2004-09-03	No	No
SGI_CS_3733	Breast cancer	V1	FFPE	2004-07-30	2004-09-03	No	No
SGI_CS_3545	Prostate adenocarcinoma	V1	FFPE	2004-08-02	NA	Yes	No
SGI_CS_4179	Breast cancer	V1	FFPE	2004-08-02	2004-08-30	Yes	No
SGI_CS_2143	Breast cancer	V1	FFPE	2004-08-04	2004-08-12	No	No
SGI_CS_3748	Prostate adenocarcinoma	V1	FFPE	2004-08-05	NA	No	No
SGI_CS_1313	Breast cancer	V1	FFPE	2004-08-11	2004-08-20	No	No
SGI_CS_648	Breast cancer	V1	FFPE	2004-08-11	2004-11-25	No	No
SGI_CS_3825	Breast cancer	V1	FFPE	2004-08-13	2004-11-22	No	No
SGI_CS_1862	Breast cancer	V1	FFPE	2004-08-13	2004-08-21	No	No
SGI_CS_889	Prostate adenocarcinoma	V1	FFPE	2004-08-17	NA	No	No
SGI_CS_4608	Breast cancer	V1	FFPE	2004-08-24	NA	No	No
SGI_CS_2492	Prostate adenocarcinoma	V1	FFPE	2004-08-30	NA	No	No
SGI_CS_1619	Breast cancer	V1	FFPE	2004-09-07	2004-09-15	No	No
SGI_CS_3620	Breast cancer	V1	FFPE	2004-09-08	NA	No	No
SGI_CS_4985	Breast cancer	V1	FFPE	2004-09-10	2004-10-12	No	No
SGI_CS_4576	Breast cancer	V1	FFPE	2004-09-17	2004-12-16	No	No
SGI_CS_111	Breast cancer	V1	FFPE	2004-09-17	2004-10-07	No	No
SGI_CS_1525	Breast cancer	V1	FFPE	2004-09-17	2004-12-27	No	No
SGI_CS_1554	Prostate adenocarcinoma	V1	FFPE	2004-09-17	NA	No	No
SGI_CS_1357	Breast cancer	V1	FFPE	2004-09-22	2004-10-20	No	No
SGI_CS_1463	Breast cancer	V1	FFPE	2004-09-22	2004-12-07	No	No
SGI_CS_2564	Breast cancer	V1	FFPE	2004-10-01	2004-10-18	No	No
SGI_CS_133	Prostate adenocarcinoma	V1	FFPE	2004-10-11	NA	No	No
SGI_CS_2793	Prostate adenocarcinoma	V1	FFPE	2004-10-19	NA	No	No
SGI_CS_4800	Breast cancer	V1	FFPE	2004-10-19	2004-11-08	No	No
SGI_CS_2035	Prostate adenocarcinoma	V1	FFPE	2004-10-21	NA	No	No
SGI_CS_452	Breast cancer	V1	FFPE	2004-10-28	NA	No	No
SGI_CS_3632	Breast cancer	V1	FFPE	2004-11-03	2005-02-17	No	No
SGI_CS_4464	Breast cancer	V1	FFPE	2004-11-05	NA	No	No
SGI_CS_1898	Prostate adenocarcinoma	V1	FFPE	2004-11-08	NA	Yes	No
SGI_CS_2858	Breast cancer	V1	FFPE	2004-12-01	2005-01-05	No	No
SGI_CS_969	Breast cancer	V1	FFPE	2004-12-08	2004-12-30	No	No
SGI_CS_5005	Prostate adenocarcinoma	V1	FFPE	2004-12-13	NA	No	No
SGI_CS_2819	Breast cancer	V1	FFPE	2004-12-15	2005-03-31	No	No
SGI_CS_3087	Prostate adenocarcinoma	V1	FFPE	2004-12-16	NA	No	No
SGI_CS_4202	Breast cancer	V1	FFPE	2004-12-24	2005-01-10	No	No
SGI_CS_2205	Undifferentiated pleomorphic sarcoma (UPS)	V1	FFPE	2005-01-12	NA	No	No
SGI_CS_2608	Undifferentiated pleomorphic sarcoma (UPS)	V1	FFPE	2005-01-25	NA	No	Yes
SGI_CS_3723	Undifferentiated pleomorphic sarcoma (UPS)	V1	FFPE	2005-03-21	2008-01-19	Yes	No
SGI_CS_2759	Undifferentiated pleomorphic sarcoma (UPS)	V1	FFPE	2005-04-18	NA	No	No
SGI_CS_1014	Unknown	V1	FFPE	NA	NA	NA	NA
SGI_CS_1642	Undifferentiated pleomorphic sarcoma (UPS)	V1	FFPE	2005-10-18	NA	No	No
SGI_CS_491	Breast cancer	V1	FFPE	2005-11-30	NA	No	No
SGI_CS_4840	Prostate adenocarcinoma	V1	FFPE	2005-01-04	NA	Yes	No
SGI_CS_2555	Esophageal Squamous cell carcinoma	V1	FFPE	2005-03-14	NA	Yes	No
SGI_CS_1382	Esophageal Squamous cell carcinoma	V1	FFPE	2005-03-28	NA	No	No
SGI_CS_1686	Prostate adenocarcinoma	V1	FFPE	2005-04-07	NA	No	No
SGI_CS_3746	Prostate adenocarcinoma	V1	FFPE	2005-04-18	NA	Yes	No
SGI_CS_1531	Prostate adenocarcinoma	V1	FFPE	2005-05-10	NA	Yes	No
SGI_CS_911	Prostate adenocarcinoma	V1	FFPE	2005-06-13	NA	No	No
SGI_CS_2751	Prostate adenocarcinoma	V1	FFPE	2005-07-12	NA	No	No
SGI_CS_40	Prostate adenocarcinoma	V1	FFPE	2005-07-26	NA	Yes	No
SGI_CS_2733	Prostate adenocarcinoma	V1	FFPE	2005-08-29	NA	No	No
SGI_CS_3152	Prostate adenocarcinoma	V1	FFPE	2005-10-18	NA	Yes	No
SGI_CS_2020	Prostate adenocarcinoma	V1	FFPE	2005-11-07	NA	NA	NA
SGI_CS_1226	Undifferentiated pleomorphic sarcoma (UPS)	V1	FFPE	2006-01-06	NA	No	No
SGI_CS_2933	Undifferentiated pleomorphic sarcoma (UPS)	V1	FFPE	2006-03-04	2007-08-01	Yes	No
SGI_CS_1212	Breast cancer	V1	FFPE	2006-07-05	NA	Yes	Yes
SGI_CS_3081	Undifferentiated pleomorphic sarcoma (UPS)	V1	FFPE	2006-08-30	NA	No	Yes
SGI_CS_446	Breast cancer	V1	FFPE	2006-09-27	2006-10-17	No	No
SGI_CS_3171	Undifferentiated pleomorphic sarcoma (UPS)	V1	FFPE	2006-11-08	2007-04-27	Yes	Yes
SGI_CS_1951	Breast cancer	V1	FFPE	2006-11-14	2006-12-07	No	No
SGI_CS_3309	Prostate adenocarcinoma	V1	FFPE	2006-01-03	NA	No	No
SGI_CS_3012	Esophageal Squamous cell carcinoma	V1	FFPE	2006-02-13	2013-03-23	No	No
SGI_CS_3582	Esophageal Squamous cell carcinoma	V1	FFPE	2006-04-03	NA	No	No
SGI_CS_4239	Esophageal Squamous cell carcinoma	V1	FFPE	2006-04-07	NA	Yes	No
SGI_CS_4488	Bladder Urothelial Carcinoma (TCC)	V1	FFPE	2006-06-08	2006-04-10	Yes	No
SGI_CS_1080	Esophageal Squamous cell carcinoma	V1	FFPE	2006-08-01	NA	No	No
SGI_CS_1309	Bladder Urothelial Carcinoma (TCC)	V1	FFPE	2006-08-21	2006-09-30	Yes	No
SGI_CS_3425	Thyroid cancer	V1	FFPE	2006-09-26	2009-05-28	Yes	No
SGI_CS_436	Prostate adenocarcinoma	V1	FFPE	2006-10-09	NA	Yes	No
SGI_CS_1595	Prostate adenocarcinoma	V1	FFPE	2006-10-31	NA	No	No
SGI_CS_1609	Prostate adenocarcinoma	V1	FFPE	2006-11-07	NA	No	No
SGI_CS_1729	Esophageal Squamous cell carcinoma	V1	FFPE	2006-11-14	2006-12-06	Yes	No
SGI_CS_701	Breast cancer	V1	FFPE	2007-01-31	2007-02-12	No	No
SGI_CS_1053	Undifferentiated pleomorphic sarcoma (UPS)	V1	FFPE	2007-06-04	2007-05-26	Yes	No
SGI_CS_2611	Breast cancer	V1	FFPE	2007-06-05	NA	No	No
SGI_CS_3230	Undifferentiated pleomorphic sarcoma (UPS)	V1	FFPE	2007-06-05	2007-06-14	Yes	Yes
SGI_CS_1667	Undifferentiated pleomorphic sarcoma (UPS)	V1	FFPE	2007-07-02	NA	No	No
SGI_CS_634	Undifferentiated pleomorphic sarcoma (UPS)	V1	FFPE	2007-07-23	NA	Yes	Yes
SGI_CS_1142	Undifferentiated pleomorphic sarcoma (UPS)	V1	FFPE	2007-08-10	NA	No	No
SGI_CS_3974	Undifferentiated pleomorphic sarcoma (UPS)	V1	FFPE	2007-11-13	NA	Yes	No
SGI_CS_650	Esophageal Squamous cell carcinoma	V1	FFPE	2007-01-15	NA	No	No
SGI_CS_3121	Breast cancer	V1	FFPE	2007-02-06	2007-02-27	No	No
SGI_CS_2071	Thyroid cancer	V1	FFPE	2007-02-28	NA	Yes	Yes
SGI_CS_1264	Esophageal Squamous cell carcinoma	V1	FFPE	2007-04-02	NA	Yes	No
SGI_CS_4924	Thyroid cancer	V1	FFPE	2007-07-10	NA	NA	NA
SGI_CS_3166	Esophageal Squamous cell carcinoma	V1	FFPE	2007-08-06	NA	Yes	No
SGI_CS_411	Bladder Urothelial Carcinoma (TCC)	V1	FFPE	2007-09-17	2007-10-17	Yes	Yes
SGI_CS_3307	Breast cancer	V1	FFPE	2007-10-09	NA	No	No
SGI_CS_313	Thyroid cancer	V1	FFPE	2009-05-28	NA	Yes	No
SGI_CS_2830	Undifferentiated pleomorphic sarcoma (UPS)	V1	FFPE	2008-04-23	2008-01-16	Yes	Yes
SGI_CS_3409	Undifferentiated pleomorphic sarcoma (UPS)	V1	FFPE	2008-05-23	2008-06-21	No	No
SGI_CS_4164	Breast cancer	V1	FFPE	2008-07-02	2008-08-01	No	No
SGI_CS_982	Undifferentiated pleomorphic sarcoma (UPS)	V1	FFPE	2008-07-29	NA	Yes	No
SGI_CS_98	Breast cancer	V1	FFPE	2008-09-24	2008-11-05	No	No
SGI_CS_879	Undifferentiated pleomorphic sarcoma (UPS)	V1	FFPE	2008-10-14	NA	No	No
SGI_CS_481	Undifferentiated pleomorphic sarcoma (UPS)	V1	FFPE	2008-10-24	NA	No	No
SGI_CS_1517	Undifferentiated pleomorphic sarcoma (UPS)	V1	FFPE	2008-12-17	NA	Yes	No
SGI_CS_332	Bladder Urothelial Carcinoma (TCC)	V1	FFPE	2008-01-07	2008-02-12	Yes	No
SGI_CS_1112	Bladder Urothelial Carcinoma (TCC)	V1	FFPE	2008-01-07	2008-02-12	No	No
SGI_CS_4749	other breast tumors	V1	FFPE	2008-02-26	2008-03-19	NA	NA
SGI_CS_1292	Breast cancer	V1	FFPE	2008-03-05	2008-03-27	No	No
SGI_CS_3709	Extra-adrenal Neuroblastoma (NBL)	V1	FFPE	2008-05-07	2008-05-12	No	Yes
SGI_CS_1483	Breast cancer	V1	FFPE	2008-05-15	NA	No	No
SGI_CS_5000	Bladder Urothelial Carcinoma (TCC)	V1	FFPE	2008-05-16	NA	Yes	No
SGI_CS_1074	Breast cancer	V1	FFPE	2008-05-27	2008-06-17	No	No
SGI_CS_2700	Breast cancer	V1	FFPE	2008-07-04	NA	Yes	No
SGI_CS_538	Breast cancer	V1	FFPE	2008-07-15	2008-08-05	No	No
SGI_CS_3181	Breast cancer	V1	FFPE	2008-07-23	2008-08-20	No	No
SGI_CS_2993	other breast tumors	V1	FFPE	2008-09-12	2008-10-02	NA	NA
SGI_CS_1736	Bladder Urothelial Carcinoma (TCC)	V1	FFPE	2008-10-06	2008-12-15	Yes	No
SGI_CS_1792	Bladder Urothelial Carcinoma (TCC)	V1	FFPE	2008-10-14	NA	No	No
SGI_CS_4228	Esophageal Squamous cell carcinoma	V1	FFPE	2008-11-04	NA	No	Yes
SGI_CS_292	Bladder Urothelial Carcinoma (TCC)	V1	FFPE	2008-11-18	2008-12-24	No	No
SGI_CS_2535	Bladder Urothelial Carcinoma (TCC)	V1	FFPE	2008-11-26	NA	No	No
SGI_CS_3095	Bladder Urothelial Carcinoma (TCC)	V1	FFPE	2008-12-15	NA	No	No
SGI_CS_4987	Undifferentiated pleomorphic sarcoma (UPS)	V1	FFPE	2009-01-06	NA	Yes	Yes
SGI_CS_161	Undifferentiated pleomorphic sarcoma (UPS)	V1	FFPE	2009-03-13	NA	Yes	No
SGI_CS_1506	Unknown	V1	FFPE	NA	NA	NA	NA
SGI_CS_1347	Undifferentiated pleomorphic sarcoma (UPS)	V1	FFPE	2009-07-08	2010-02-26	Yes	No
SGI_CS_1747	Undifferentiated pleomorphic sarcoma (UPS)	V1	FFPE	2009-07-10	2009-09-21	Yes	Yes
SGI_CS_1514	Undifferentiated pleomorphic sarcoma (UPS)	V1	FFPE	2009-11-13	NA	No	No
SGI_CS_3592	Undifferentiated pleomorphic sarcoma (UPS)	V1	FFPE	2009-12-09	2010-01-19	No	No
SGI_CS_681	Breast cancer	V1	FFPE	2009-12-21	2010-01-21	No	No
SGI_CS_586	Breast cancer	V1	FFPE	2009-12-24	2010-01-27	No	No
SGI_CS_2397	other sarcomas	V1	FFPE	2009-01-12	2008-08-14	Yes	Yes
SGI_CS_5069	Bladder Urothelial Carcinoma (TCC)	V1	FFPE	2009-03-10	2009-04-12	Yes	No
SGI_CS_4433	Bladder Urothelial Carcinoma (TCC)	V1	FFPE	2009-03-31	NA	Yes	No
SGI_CS_3042	Thyroid cancer	V1	FFPE	2009-04-16	NA	No	Yes
SGI_CS_3653	Bladder Urothelial Carcinoma (TCC)	V1	FFPE	2009-04-20	NA	No	No
SGI_CS_809	Thyroid cancer	V1	FFPE	2009-04-23	NA	Yes	No
SGI_CS_2511	Esophageal Squamous cell carcinoma	V1	FFPE	2009-05-14	2009-06-06	No	No
SGI_CS_1293	Esophageal Squamous cell carcinoma	V1	FFPE	2009-05-18	2011-06-18	Yes	No
SGI_CS_4883	Thyroid cancer	V1	FFPE	2009-05-21	2011-05-17	Yes	Yes
SGI_CS_3187	Thyroid cancer	V1	FFPE	2009-05-28	NA	NA	NA
SGI_CS_2886	Thyroid cancer	V1	FFPE	2009-05-21	2011-05-17	NA	NA
SGI_CS_868	Bladder Urothelial Carcinoma (TCC)	V1	FFPE	2009-06-02	2009-07-10	No	No
SGI_CS_179	Adrenal Neuroblastoma (NBL)	V1	FFPE	2009-07-01	2009-09-23	No	Yes
SGI_CS_1428	Bladder Urothelial Carcinoma (TCC)	V1	FFPE	2009-07-01	2009-07-31	Yes	No
SGI_CS_2887	Esophageal Squamous cell carcinoma	V1	FFPE	2009-07-07	NA	No	No
SGI_CS_3635	Bladder Urothelial Carcinoma (TCC)	V1	FFPE	2009-07-07	NA	No	No
SGI_CS_2621	Bladder Urothelial Carcinoma (TCC)	V1	FFPE	2009-07-21	NA	No	No
SGI_CS_2729	Bladder Urothelial Carcinoma (TCC)	V1	FFPE	2009-07-24	2009-08-31	Yes	No
SGI_CS_4116	Bladder Urothelial Carcinoma (TCC)	V1	FFPE	2009-07-24	2009-11-18	Yes	No
SGI_CS_2747	other sarcomas	V1	FFPE	2009-08-03	2008-09-13	NA	NA
SGI_CS_4074	Bladder Urothelial Carcinoma (TCC)	V1	FFPE	2009-09-04	NA	No	No
SGI_CS_1733	Esophageal Squamous cell carcinoma	V1	FFPE	2009-09-11	NA	No	No
SGI_CS_2630	Bladder Urothelial Carcinoma (TCC)	V1	FFPE	2009-10-26	2010-03-12	Yes	No
SGI_CS_497	Breast cancer	V1	FFPE	2009-12-21	2010-01-15	No	No
SGI_CS_2860	Bladder Urothelial Carcinoma (TCC)	V1	FFPE	NA	NA	NA	NA
SGI_CS_262	Undifferentiated pleomorphic sarcoma (UPS)	V1	FFPE	2010-01-05	NA	Yes	No
SGI_CS_1091	Breast cancer	V1	FFPE	2010-01-20	2010-02-25	No	No
SGI_CS_1598	Undifferentiated pleomorphic sarcoma (UPS)	V1	FFPE	2010-01-25	2010-04-23	Yes	No
SGI_CS_4495	Breast cancer	V1	FFPE	2010-02-19	2010-03-22	No	No
SGI_CS_3792	Breast cancer	V1	FFPE	2010-03-03	2010-03-30	No	No
SGI_CS_151	Breast cancer	V1	FFPE	2010-03-18	2010-04-12	No	No
SGI_CS_2279	Undifferentiated pleomorphic sarcoma (UPS)	V1	FFPE	2010-03-26	2010-05-12	NA	NA
SGI_CS_117	Undifferentiated pleomorphic sarcoma (UPS)	V1	FFPE	2010-03-26	2010-05-12	NA	NA
SGI_CS_2191	Breast cancer	V1	FFPE	2010-04-02	2010-04-27	Yes	No
SGI_CS_381	Breast cancer	V1	FFPE	2010-04-02	2010-04-29	No	No
SGI_CS_5065	Undifferentiated pleomorphic sarcoma (UPS)	V1	FFPE	2010-04-29	NA	Yes	No
SGI_CS_4879	Undifferentiated pleomorphic sarcoma (UPS)	V1	FFPE	2010-06-01	NA	Yes	No
SGI_CS_5071	Undifferentiated pleomorphic sarcoma (UPS)	V1	FFPE	2011-01-19	2010-04-24	Yes	No
SGI_CS_519	Undifferentiated pleomorphic sarcoma (UPS)	V1	FFPE	2011-03-29	2010-10-13	Yes	No
SGI_CS_314	Undifferentiated pleomorphic sarcoma (UPS)	V1	FFPE	2009-03-13	NA	NA	NA
SGI_CS_4846	Undifferentiated pleomorphic sarcoma (UPS)	V1	FFPE	2010-10-19	2010-12-16	Yes	No
SGI_CS_3853	Undifferentiated pleomorphic sarcoma (UPS)	V1	FFPE	2010-11-29	2013-07-20	Yes	No
SGI_CS_2061	Bladder Urothelial Carcinoma (TCC)	V1	FFPE	2010-01-13	2010-01-31	Yes	No
SGI_CS_1299	Bladder Urothelial Carcinoma (TCC)	V1	FFPE	2010-01-20	NA	Yes	No
SGI_CS_1215	Bladder Urothelial Carcinoma (TCC)	V1	FFPE	2010-01-26	NA	No	No
SGI_CS_1479	Breast cancer	V1	FFPE	2010-02-09	2010-03-05	No	No
SGI_CS_4323	Breast cancer	V1	FFPE	2010-02-24	2010-04-12	No	No
SGI_CS_142	Breast cancer	V1	FFPE	2010-03-03	NA	No	No
SGI_CS_3392	Adrenal Neuroblastoma (NBL)	V1	FFPE	2010-04-28	2010-05-03	Yes	Yes
SGI_CS_1552	Adrenal Neuroblastoma (NBL)	V1	FFPE	2010-07-05	2010-07-12	No	Yes
SGI_CS_1811	other sarcomas	V1	FFPE	2010-07-28	2010-08-27	No	No
SGI_CS_4085	Thyroid cancer	V1	FFPE	2010-11-10	NA	Yes	Yes
SGI_CS_2708	Adrenal Neuroblastoma (NBL)	V1	FFPE	2010-08-31	2010-09-01	No	Yes
SGI_CS_1539	Adrenal Neuroblastoma (NBL)	V1	FFPE	2010-09-09	2010-09-17	Yes	Yes
SGI_CS_1935	other sarcomas	V1	FFPE	2010-09-30	2010-05-05	Yes	Yes
SGI_CS_143	Thyroid cancer	V1	FFPE	2010-11-10	NA	NA	NA
SGI_CS_4371	Breast cancer	V1	FFPE	2010-11-11	2010-05-27	No	No
SGI_CS_3708	Adrenal Neuroblastoma (NBL)	V1	FFPE	2010-11-17	2010-11-20	No	Yes
SGI_CS_3601	Adrenal Neuroblastoma (NBL)	V1	FFPE	2010-11-17	2010-11-20	No	Yes
SGI_CS_3700	Adrenal Neuroblastoma (NBL)	V1	FFPE	2010-12-13	NA	Yes	Yes
SGI_CS_3050	Undifferentiated pleomorphic sarcoma (UPS)	V1	FFPE	2011-01-19	2010-04-24	NA	NA
SGI_CS_2904	Undifferentiated pleomorphic sarcoma (UPS)	V1	FFPE	2011-03-29	2010-10-13	NA	NA
SGI_CS_4596	Breast cancer	V1	FFPE	2011-05-24	NA	NA	NA
SGI_CS_522	Thyroid medullary carcinoma (MTC)	V1	Tissue DNA	2011-07-06	NA	No	No
SGI_CS_4799	Colorectal cancer	V1	FFPE	2011-09-23	2011-07-26	Yes	Yes
SGI_CS_2931	Bladder Urothelial Carcinoma (TCC)	V1	FFPE	2011-01-31	NA	Yes	No
SGI_CS_4399	other sarcomas	V1	FFPE	2011-02-08	2011-03-15	Yes	No
SGI_CS_4809	other sarcomas	V1	FFPE	2011-04-20	2011-01-29	Yes	Yes
SGI_CS_702	Thyroid cancer	V1	FFPE	2011-05-26	2014-12-26	Yes	Yes
SGI_CS_1438	Thyroid cancer	V1	FFPE	2011-05-26	2014-12-26	NA	NA
SGI_CS_1943	Breast cancer	V1	FFPE	2011-08-17	2011-06-16	Yes	No
SGI_CS_3506	Breast cancer	V1	FFPE	2011-08-30	2011-09-16	Yes	No
SGI_CS_5004	Adrenal Neuroblastoma (NBL)	V1	FFPE	2011-08-31	2011-09-05	No	Yes
SGI_CS_421	other sarcomas	V1	FFPE	2011-09-22	2011-06-25	No	No
SGI_CS_2892	Neuroblastoma	V1	FFPE	2011-10-12	NA	No	No
SGI_CS_1168	Breast cancer	V1	FFPE	2011-10-21	2011-05-16	Yes	No
SGI_CS_2774	Neuroblastoma	V1	FFPE	2011-11-02	2011-11-12	No	No
SGI_CS_891	Adrenal Neuroblastoma (NBL)	V1	FFPE	2011-12-07	NA	Yes	Yes
SGI_CS_1507	other sarcomas	V1	FFPE	2011-12-23	2012-01-02	No	No
SGI_CS_4336	Undifferentiated pleomorphic sarcoma (UPS)	V1	FFPE	2012-01-13	2012-02-21	Yes	Yes
SGI_CS_3599	Undifferentiated pleomorphic sarcoma (UPS)	V1	FFPE	2008-12-17	NA	NA	NA
SGI_CS_4362	Undifferentiated pleomorphic sarcoma (UPS)	V1	FFPE	2012-03-28	NA	Yes	Yes
SGI_CS_1167	Brain Glioblastoma multiforme (GBM, GM)	V1	FFPE	2012-04-18	2012-05-08	Yes	No
SGI_CS_922	Unknown	V1	FFPE	NA	NA	NA	NA
SGI_CS_1474	Undifferentiated pleomorphic sarcoma (UPS)	V1	FFPE	2012-05-15	NA	No	No
SGI_CS_4528	Undifferentiated pleomorphic sarcoma (UPS)	V1	FFPE	2012-07-24	NA	Yes	No
SGI_CS_4210	Undifferentiated pleomorphic sarcoma (UPS)	V1	FFPE	2012-08-16	NA	No	No
SGI_CS_2595	Undifferentiated pleomorphic sarcoma (UPS)	V1	FFPE	2012-08-23	2012-09-07	No	No
SGI_CS_2586	Undifferentiated pleomorphic sarcoma (UPS)	V1	FFPE	2012-10-18	NA	Yes	No
SGI_CS_631	Undifferentiated pleomorphic sarcoma (UPS)	V1	FFPE	2012-12-10	2012-12-29	No	No
SGI_CS_3066	Undifferentiated pleomorphic sarcoma (UPS)	V1	FFPE	2012-12-13	NA	No	No
SGI_CS_2718	other breast tumors	V1	FFPE	2012-02-29	2012-03-30	NA	NA
SGI_CS_3544	other breast tumors	V1	FFPE	2012-02-29	2012-03-30	NA	NA
SGI_CS_29	other breast tumors	V1	FFPE	2012-02-29	2012-03-30	NA	NA
SGI_CS_4412	other breast tumors	V1	FFPE	2012-02-29	2012-03-30	NA	NA
SGI_CS_4764	Brain Glioblastoma multiforme (GBM, GM)	V1	FFPE	2012-01-11	2012-02-03	No	No
SGI_CS_2829	Neuroblastoma	V1	FFPE	2012-02-02	2012-02-07	No	No
SGI_CS_4290	Neuroblastoma	V1	FFPE	2012-02-23	2012-02-27	No	Yes
SGI_CS_994	Adrenal Neuroblastoma (NBL)	V1	FFPE	2012-02-26	2012-03-02	Yes	Yes
SGI_CS_972	Breast cancer	V1	FFPE	2012-02-29	2010-06-29	Yes	Yes
SGI_CS_3820	Breast cancer	V1	FFPE	2011-08-30	2011-09-16	NA	NA
SGI_CS_4180	Breast cancer	V1	FFPE	2011-08-17	2011-06-16	NA	NA
SGI_CS_1441	Neuroblastoma	V1	FFPE	2012-03-30	2012-04-07	Yes	Yes
SGI_CS_212	Neuroblastoma	V1	FFPE	2012-04-16	NA	NA	NA
SGI_CS_3420	Breast cancer	V1	FFPE	2012-05-25	2012-01-06	Yes	No
SGI_CS_3049	Neuroblastoma	V1	FFPE	2012-08-17	2012-08-22	Yes	Yes
SGI_CS_1829	Thyroid cancer	V1	FFPE	2012-08-27	2012-09-20	Yes	No
SGI_CS_4319	Breast cancer	V1	FFPE	2012-08-27	NA	No	No
SGI_CS_1946	Neuroblastoma	V1	FFPE	2012-09-10	2012-09-14	No	Yes
SGI_CS_1418	Neuroblastoma	V1	FFPE	2012-09-11	2012-09-26	No	No
SGI_CS_1894	Breast cancer	V1	FFPE	2012-09-12	2012-09-18	No	No
SGI_CS_3936	Breast cancer	V1	FFPE	2012-10-04	2012-10-18	No	No
SGI_CS_80	Breast cancer	V1	FFPE	2012-10-08	2012-10-08	No	No
SGI_CS_1990	Thyroid cancer	V1	FFPE	2012-10-15	NA	Yes	No
SGI_CS_609	Neuroblastoma	V1	FFPE	2012-10-25	2012-10-30	No	No
SGI_CS_778	Neuroblastoma	V1	FFPE	2012-10-29	NA	NA	NA
SGI_CS_3699	Neuroblastoma	V1	FFPE	2012-10-29	NA	NA	NA
SGI_CS_4042	Neuroblastoma	V1	FFPE	2012-12-03	NA	No	No
SGI_CS_2881	Neuroblastoma	V1	FFPE	2012-12-21	2012-12-24	NA	NA
SGI_CS_4458	Undifferentiated pleomorphic sarcoma (UPS)	V1	FFPE	2013-01-22	2013-02-16	No	No
SGI_CS_1954	Breast cancer	V1	FFPE	2013-01-10	2012-07-24	Yes	Yes
SGI_CS_2274	Extra-adrenal Neuroblastoma (NBL)	V1	FFPE	2013-03-18	2013-03-23	NA	NA
SGI_CS_1655	Neuroblastoma	V1	FFPE	2013-04-11	2013-04-15	No	No
SGI_CS_7	Adrenal Neuroblastoma (NBL)	V1	FFPE	2013-04-15	2013-04-19	No	Yes
SGI_CS_4435	Adrenal Neuroblastoma (NBL)	V1	FFPE	2013-04-17	2013-04-22	No	Yes
SGI_CS_5094	Breast cancer	V1	FFPE	2013-05-23	2012-11-19	Yes	No
SGI_CS_2533	Breast cancer	V1	FFPE	2013-05-23	2012-11-19	NA	NA
SGI_CS_2628	Neuroblastoma	V1	FFPE	2013-06-19	2013-06-17	No	Yes
SGI_CS_2958	Adrenal Neuroblastoma (NBL)	V1	FFPE	2013-08-16	2013-08-15	No	Yes
SGI_CS_4824	Adrenal Neuroblastoma (NBL)	V1	FFPE	2013-10-08	2013-10-12	No	Yes
SGI_CS_617	Breast cancer	V1	FFPE	2013-10-15	2013-04-26	No	No
SGI_CS_2869	Adrenal Neuroblastoma (NBL)	V1	FFPE	2013-12-06	2013-12-09	No	No
SGI_CS_1676	Breast cancer	V1	FFPE	2013-05-23	2012-11-19	NA	NA
SGI_CS_2377	other breast tumors	V1	FFPE	2014-03-01	NA	NA	NA
SGI_CS_395	Neuroblastoma	V1	FFPE	2014-02-17	2014-02-19	No	Yes
SGI_CS_4313	Brain Glioblastoma multiforme (GBM, GM)	V1	FFPE	2014-02-28	2014-03-11	No	No
SGI_CS_4911	Brain Glioblastoma multiforme (GBM, GM)	V1	FFPE	2014-04-15	2014-04-29	No	No
SGI_CS_753	Brain Glioblastoma multiforme (GBM, GM)	V1	FFPE	2014-05-19	2014-06-20	No	No
SGI_CS_2619	Brain Oligodendroglioma (ODG)	V1	FFPE	2014-05-27	2014-06-16	No	No
SGI_CS_626	Lung cancer	V1	FFPE	2014-07-04	2014-08-14	No	No
SGI_CS_4182	Brain Glioblastoma multiforme (GBM, GM)	V1	FFPE	2014-07-21	2014-08-12	No	No
SGI_CS_145	Breast cancer	V1	FFPE	2014-08-11	2014-02-21	No	No
SGI_CS_3899	Breast cancer	V1	FFPE	2014-08-11	2014-02-21	NA	NA
SGI_CS_1407	Lung cancer	V1	FFPE	2014-08-13	2012-01-27	Yes	No
SGI_CS_4532	Brain Glioblastoma multiforme (GBM, GM)	V1	FFPE	2014-08-24	2014-09-16	No	No
SGI_CS_340	Lung cancer	V1	FFPE	2014-08-25	2012-12-27	Yes	No
SGI_CS_1866	Lung cancer	V1	FFPE	2014-10-07	NA	No	Yes
SGI_CS_2838	Undifferentiated pleomorphic sarcoma (UPS)	V1	FFPE	1996-12-08	NA	No	No
SGI_CS_3877	Undifferentiated pleomorphic sarcoma (UPS)	V1	FFPE	1997-04-10	1997-05-13	No	No
SGI_CS_1987	Undifferentiated pleomorphic sarcoma (UPS)	V1	FFPE	1997-04-23	NA	No	No
SGI_CS_3421	Undifferentiated pleomorphic sarcoma (UPS)	V1	FFPE	1997-05-09	1997-05-20	No	No
SGI_CS_3704	Undifferentiated pleomorphic sarcoma (UPS)	V1	FFPE	1999-05-19	NA	No	Yes
SGI_CS_4813	Undifferentiated pleomorphic sarcoma (UPS)	V1	FFPE	1999-10-07	1999-11-05	No	No
SGI_CS_464	Undifferentiated pleomorphic sarcoma (UPS)	V1	FFPE	1999-10-25	NA	No	No
SGI_CS_655	Lung cancer	V1	Cell DNA	2014-10-23	2012-09-24	Yes	Yes
SGI_CS_3308	Lung cancer	V1	Cell DNA	NA	2011-03-09	Yes	Yes
SGI_CS_468	Lung cancer	V1	Cell DNA	NA	2012-03-09	Yes	Yes
SGI_CS_1122	Lung cancer	V1	Cell DNA	NA	2012-02-21	Yes	Yes
SGI_CS_4606	Lung cancer	V1	Cell DNA	NA	2008-11-11	Yes	No
SGI_CS_273	Lung cancer	V1	Cell DNA	2013-09-16	2011-11-15	Yes	Yes
SGI_CS_4332	Lung cancer	V1	Cell DNA	NA	2012-01-10	Yes	No
SGI_CS_2686	Lung cancer	V1	Cell DNA	NA	2012-12-24	Yes	Yes
SGI_CS_2417	Lung cancer	V1	Cell DNA	NA	NA	Yes	No
SGI_CS_285	Lung cancer	V1	Cell DNA	NA	2012-01-02	Yes	Yes
SGI_CS_647	Lung cancer	V1	Cell DNA	NA	2010-10-15	Yes	Yes
SGI_CS_4418	Lung cancer	V1	Cell DNA	NA	2011-07-11	Yes	Yes
SGI_CS_1467	Lung cancer	V1	Cell DNA	NA	2012-10-24	Yes	Yes
SGI_CS_4949	Lung cancer	V1	Cell DNA	NA	2008-11-21	Yes	Yes
SGI_CS_2100	Lung cancer	V1	Cell DNA	NA	2012-09-13	Yes	Yes
SGI_CS_2182	Lung cancer	V1	Cell DNA	NA	2009-10-27	Yes	Yes
SGI_CS_370	Lung cancer	V1	Cell DNA	NA	2011-07-15	Yes	Yes
SGI_CS_594	Lung cancer	V1	Cell DNA	NA	2013-06-26	No	Yes
SGI_CS_3445	Lung cancer	V1	Cell DNA	NA	2011-08-18	Yes	Yes
SGI_CS_3211	Lung cancer	V1	Cell DNA	NA	2011-12-06	Yes	Yes
SGI_CS_3388	Lung cancer	V1	Cell DNA	NA	2013-08-12	No	Yes
SGI_CS_431	Lung cancer	V1	Cell DNA	NA	2011-04-25	Yes	Yes
SGI_CS_4012	Lung cancer	V1	Cell DNA	NA	2010-09-04	Yes	Yes
SGI_CS_2186	Lung cancer	V1	Cell DNA	NA	2013-10-15	No	No
SGI_CS_1172	Lung cancer	V1	Cell DNA	NA	2013-10-04	No	Yes
SGI_CS_2077	Lung cancer	V1	Cell DNA	NA	2013-10-25	No	No
SGI_CS_1322	Lung cancer	V1	Cell DNA	NA	2011-06-01	Yes	No
SGI_CS_534	Lung cancer	V1	Cell DNA	NA	2013-12-07	No	Yes
SGI_CS_2114	Lung cancer	V1	Cell DNA	NA	2012-10-13	Yes	Yes
SGI_CS_1245	Lung cancer	V1	Cell DNA	NA	2013-10-25	No	Yes
SGI_CS_449	Lung cancer	V1	Cell DNA	NA	2013-08-30	No	Yes
SGI_CS_953	Lung cancer	V1	Cell DNA	2013-07-10	2013-07-31	No	Yes
SGI_CS_4892	Lung cancer	V1	Cell DNA	NA	2014-08-04	No	Yes
SGI_CS_4695	Lung cancer	V1	Cell DNA	NA	2011-11-01	No	Yes
SGI_CS_2914	Lung cancer	V1	Cell DNA	NA	2014-02-20	No	No
SGI_CS_3497	Lung cancer	V1	Cell DNA	NA	NA	No	No
SGI_CS_3951	Lung cancer	V1	Cell DNA	NA	NA	No	Yes
SGI_CS_554	Lung cancer	V1	Cell DNA	NA	2014-06-12	No	Yes
SGI_CS_2195	Lung cancer	V1	Cell DNA	NA	2014-05-25	No	Yes
SGI_CS_3062	Lung cancer	V1	Cell DNA	NA	2011-02-27	Yes	Yes
SGI_CS_2347	Lung cancer	V1	Cell DNA	NA	2009-07-17	Yes	Yes
SGI_CS_1745	Lung cancer	V1	Cell DNA	NA	2012-09-19	Yes	Yes
SGI_CS_961	Lung cancer	V1	Cell DNA	NA	2012-09-19	Yes	Yes
SGI_CS_92	Unknown	V1	FFPE	NA	NA	NA	NA
SGI_CS_1220	Lung cancer	V1	Tissue DNA	2015-01-15	2010-11-19	Yes	Yes
SGI_CS_834	Lung cancer	V2	Tissue DNA	2015-01-15	2014-03-31	NA	NA
SGI_CS_3254	Colorectal cancer	V1	FFPE	NA	2012-06-05	Yes	Yes
SGI_CS_2513	Pancreatic cancer	V1	FFPE	NA	2011-11-30	No	No
SGI_CS_1950	Colorectal cancer	V1	FFPE	NA	2011-11-15	Yes	No
SGI_CS_2067	Colorectal cancer	V1	FFPE	NA	2014-08-29	No	Yes
SGI_CS_917	Colorectal cancer	V1	Tissue DNA	NA	2015-02-06	NA	NA
SGI_CS_28	Colorectal cancer	V1	Tissue DNA	NA	2015-01-17	NA	NA
SGI_CS_3513	Gastric cancer	V1	Tissue DNA	NA	2015-01-23	NA	NA
SGI_CS_2662	Gastric cancer	V2	Tissue DNA	NA	NA	NA	NA
SGI_CS_1034	Breast cancer	V1	Frozen Tissue	NA	NA	NA	NA
SGI_CS_4889	Breast cancer	V1	Frozen Tissue	NA	NA	NA	NA
SGI_CS_3221	Unknown	V1	Frozen Tissue	NA	NA	NA	NA
SGI_CS_3765	Colorectal cancer	V1	Frozen Tissue	NA	NA	NA	NA
SGI_CS_4714	Gastric cancer	V1	Frozen Tissue	2014-12-18	NA	No	No
SGI_CS_886	Gastric cancer	V1	Frozen Tissue	2014-12-19	2015-01-19	No	Yes
SGI_CS_4364	Gastric cancer	V1	Frozen Tissue	NA	NA	NA	NA
SGI_CS_3604	Gastric cancer	V1	Frozen Tissue	2014-12-24	NA	No	No
SGI_CS_4067	Lung cancer	V1	Frozen Tissue	2014-08-19	2014-08-23	No	No
SGI_CS_1714	Overian cancer	V1	Frozen Tissue	NA	NA	NA	NA
SGI_CS_2998	other sarcomas	V1	Frozen Tissue	NA	NA	NA	NA
SGI_CS_1824	other sarcomas	V1	Frozen Tissue	NA	NA	NA	NA
SGI_CS_4913	other sarcomas	V1	Frozen Tissue	NA	NA	NA	NA
SGI_CS_482	other sarcomas	V1	Frozen Tissue	NA	NA	NA	NA
SGI_CS_596	other sarcomas	V1	Frozen Tissue	NA	NA	NA	NA
SGI_CS_330	other sarcomas	V1	Frozen Tissue	NA	NA	NA	NA
SGI_CS_1487	Lung cancer	V1	FFPE	2012-04-25	2012-06-21	No	No
SGI_CS_236	Pancreatic cancer	V1	FFPE	NA	2010-11-11	Yes	Yes
SGI_CS_2070	Anal tumors	V1	FFPE	NA	2014-08-27	No	Yes
SGI_CS_1239	Pancreatic cancer	V2	FFPE	NA	2012-12-05	NA	NA
SGI_CS_3795	Pancreatic cancer	V2	FFPE	NA	2012-12-05	NA	NA
SGI_CS_3360	Pancreatic cancer	V1	FFPE	NA	2014-06-24	No	Yes
SGI_CS_1423	Colorectal cancer	V1	FFPE	NA	NA	No	Yes
SGI_CS_3531	Skin Melanoma	V1	FFPE	NA	2014-07-21	No	No
SGI_CS_1415	Pancreatic cancer	V1	FFPE	NA	2014-11-25	No	No
SGI_CS_3461	Skin Melanoma	V2	FFPE	NA	2014-07-10	NA	NA
SGI_CS_2501	Colorectal cancer	V1	Tissue DNA	NA	2015-02-05	No	Yes
SGI_CS_3316	Gastric cancer	V1	Tissue DNA	NA	2015-02-12	No	No
SGI_CS_932	Lung cancer	V1	Frozen Tissue	2014-10-20	2014-11-06	No	No
SGI_CS_4135	Kidney Clear cell renal cell carcinoma (RCC)	V1	Frozen Tissue	NA	NA	NA	NA
SGI_CS_4687	Kidney cancer	V1	Frozen Tissue	NA	2014-06-12	No	Yes
SGI_CS_406	Lung cancer	V1	Frozen Tissue	2014-12-23	2015-02-05	No	No
SGI_CS_1840	Colorectal cancer	V2	Tissue DNA	NA	2014-08-19	No	Yes
SGI_CS_1363	Gastric cancer	V2	FFPE	NA	2014-08-19	No	Yes
SGI_CS_2955	Gastric cancer	V2	Tissue DNA	NA	2014-09-05	No	Yes
SGI_CS_30	Lung cancer	V2	Tissue DNA	2015-02-24	2010-09-14	Yes	Yes
SGI_CS_4326	Lung cancer	V2	Tissue DNA	NA	2015-02-04	NA	NA
SGI_CS_1381	Gastric cancer	V2	Tissue DNA	NA	2014-11-21	No	Yes
SGI_CS_4201	Kidney cancer	V2	FFPE	NA	2013-12-12	No	Yes
SGI_CS_3484	Colorectal cancer	V2	Tissue DNA	NA	2013-05-27	No	Yes
SGI_CS_1741	Gastric cancer	V2	Tissue DNA	NA	2015-01-15	NA	NA
SGI_CS_2021	Gastric cancer	V2	Tissue DNA	NA	2015-02-27	NA	NA
SGI_CS_3804	Colorectal cancer	V2	Tissue DNA	NA	2012-01-27	Yes	No
SGI_CS_3158	Lung cancer	V2	Tissue DNA	NA	2014-10-08	No	Yes
SGI_CS_951	Gastric cancer	V2	FFPE	2004-10-20	2004-12-01	Yes	No
SGI_CS_2514	Gastric cancer	V2	FFPE	2005-02-02	2005-03-07	Yes	No
SGI_CS_1637	Gastric cancer	V2	FFPE	2008-01-11	2008-02-18	Yes	No
SGI_CS_4060	Gastric cancer	V2	FFPE	2005-09-27	2005-11-01	Yes	No
SGI_CS_2507	Gastric cancer	V2	FFPE	2007-03-23	2009-09-24	Yes	No
SGI_CS_3503	Gastric cancer	V2	FFPE	2008-08-11	2008-09-02	Yes	No
SGI_CS_4191	Gastric cancer	V2	FFPE	2008-08-18	2008-09-30	Yes	No
SGI_CS_1711	Gastric cancer	V2	FFPE	2009-06-15	2009-07-15	Yes	Yes
SGI_CS_4291	Gastric cancer	V2	FFPE	2009-07-08	2009-09-02	Yes	No
SGI_CS_601	Gastric cancer	V2	FFPE	2009-08-24	2009-09-23	Yes	No
SGI_CS_2606	Gastric cancer	V2	FFPE	2009-09-21	2009-10-23	Yes	Yes
SGI_CS_1926	Gastric cancer	V2	FFPE	2009-11-10	2009-12-08	Yes	Yes
SGI_CS_856	Gastric cancer	V2	FFPE	2009-11-11	NA	Yes	No
SGI_CS_235	Gastric cancer	V2	FFPE	2009-11-26	2009-12-30	Yes	No
SGI_CS_2462	Gastric cancer	V2	FFPE	2009-12-02	2010-01-06	Yes	Yes
SGI_CS_4502	Gastric cancer	V2	FFPE	2009-12-16	2010-01-18	No	Yes
SGI_CS_4448	Gastric cancer	V2	FFPE	2009-12-21	NA	No	No
SGI_CS_2519	Gastric cancer	V2	FFPE	2010-01-15	2010-02-23	Yes	No
SGI_CS_3796	Gastric cancer	V2	FFPE	2009-05-27	NA	Yes	No
SGI_CS_1315	Gastric cancer	V2	FFPE	2009-06-25	2009-07-24	Yes	No
SGI_CS_2663	Gastric cancer	V2	FFPE	2009-07-23	2009-08-24	Yes	No
SGI_CS_1137	Gastric cancer	V2	FFPE	2009-07-28	2009-09-02	Yes	No
SGI_CS_1625	Gastric cancer	V2	FFPE	2009-08-18	NA	Yes	No
SGI_CS_2999	Gastric cancer	V2	FFPE	2010-03-22	2010-04-30	NA	NA
SGI_CS_1206	Gastric cancer	V2	FFPE	2012-03-28	2012-04-30	No	Yes
SGI_CS_523	Breast cancer	V2	Frozen Tissue	2014-08-11	2014-02-21	No	No
SGI_CS_1093	Breast cancer	V2	Frozen Tissue	2014-10-23	2015-11-27	No	No
SGI_CS_591	Breast cancer	V2	Frozen Tissue	2014-10-28	2014-11-17	No	No
SGI_CS_3046	Breast cancer	V2	Frozen Tissue	2014-10-28	2011-02-25	No	No
SGI_CS_5045	Colorectal cancer	V2	Tissue DNA	NA	2014-09-23	No	No
SGI_CS_504	Colorectal cancer	V2	Tissue DNA	NA	NA	No	No
SGI_CS_4703	Breast cancer	V2	Fresh Tissue	2014-07-16	2014-01-24	No	No
SGI_CS_3014	Breast cancer	V2	Fresh Tissue	2014-07-08	2011-04-12	No	No
SGI_CS_4954	Breast cancer	V1	Fresh Tissue	2014-07-17	2011-04-22	Yes	Yes
SGI_CS_542	Breast cancer	V2	Fresh Tissue	2014-08-25	2014-09-29	No	No
SGI_CS_1526	Breast cancer	V1	Fresh Tissue	2014-08-29	2008-05-09	Yes	No
SGI_CS_1612	Breast cancer	V1	Fresh Tissue	2014-09-11	NA	No	No
SGI_CS_4292	Breast cancer	V2	Fresh Tissue	2014-09-24	2014-03-27	No	No
SGI_CS_1502	Breast cancer	V2	Fresh Tissue	2014-11-12	2014-12-09	No	No
SGI_CS_2496	Breast cancer	V2	Fresh Tissue	2014-11-13	2014-12-24	No	No
SGI_CS_2593	Breast cancer	V1	Fresh Tissue	2014-11-14	2014-12-05	No	No
SGI_CS_45	Breast cancer	V2	Frozen Tissue	NA	NA	NA	NA
SGI_CS_4449	Extra-adrenal Neuroblastoma (NBL)	V2	Frozen Tissue	NA	NA	NA	NA
SGI_CS_329	Skin Melanoma	V2	FFPE	NA	2013-11-19	No	No
SGI_CS_4517	Gastric cancer	V2	FFPE	NA	2012-08-31	No	No
SGI_CS_4677	Gastric cancer	V2	FFPE	NA	2011-06-20	No	No
SGI_CS_1607	other liver tumors	V2	FFPE	NA	2011-05-11	Yes	No
SGI_CS_2726	Colorectal cancer	V2	FFPE	NA	2009-04-22	Yes	Yes
SGI_CS_2567	Lung cancer	V2	Tissue DNA	NA	2015-01-20	No	Yes
SGI_CS_602	Gastric cancer	V2	FFPE	NA	2014-06-02	No	Yes
SGI_CS_3135	Rectum Melanoma	V2	FFPE	NA	2014-05-12	No	Yes
SGI_CS_4390	Gastric cancer	V2	FFPE	NA	2014-05-02	No	Yes
SGI_CS_588	Gastric cancer	V2	FFPE	NA	2010-03-29	No	No
SGI_CS_3061	Gastric cancer	V2	FFPE	NA	NA	No	No
SGI_CS_2263	Gastric cancer	V2	FFPE	NA	2012-12-20	No	Yes
SGI_CS_751	Gastric cancer	V2	FFPE	NA	2014-06-03	No	Yes
SGI_CS_2423	Gastric cancer	V2	FFPE	NA	2014-03-25	No	No
SGI_CS_4587	Gastric cancer	V2	FFPE	2011-03-14	2011-04-05	No	Yes
SGI_CS_3173	Colorectal cancer	V2	FFPE	NA	2012-12-11	Yes	No
SGI_CS_3460	Gastric cancer	V2	Tissue DNA	NA	2014-06-27	No	Yes
SGI_CS_1672	Gastric cancer	V2	FFPE	NA	NA	No	No
SGI_CS_3883	Gastric cancer	V2	FFPE	NA	2014-08-14	No	Yes
SGI_CS_3143	Gastric cancer	V2	Tissue DNA	NA	2014-09-27	No	Yes
SGI_CS_715	Gastric cancer	V2	FFPE	2014-02-05	2014-03-06	No	No
SGI_CS_1921	Gastric cancer	V2	FFPE	NA	2014-06-10	No	Yes
SGI_CS_380	Lung cancer	V2	Tissue DNA	2015-01-21	2007-10-30	Yes	Yes
SGI_CS_1379	Gastric cancer	V2	FFPE	NA	2014-10-14	No	Yes
SGI_CS_2684	Gastric cancer	V1	FFPE	NA	2014-11-25	No	Yes
SGI_CS_2497	Gastric cancer	V2	FFPE	2012-03-28	2012-04-30	No	Yes
SGI_CS_353	Ampula of Vater cancer (AoV cancer)	V2	FFPE	NA	2014-08-10	No	No
SGI_CS_4726	Ampula of Vater cancer (AoV cancer)	V2	FFPE	NA	2014-07-15	No	No
SGI_CS_4181	Lung cancer	V2	FFPE	NA	NA	Yes	Yes
SGI_CS_2329	Gastric cancer	V2	FFPE	NA	2011-11-11	Yes	No
SGI_CS_3837	Gastric cancer	V2	FFPE	NA	2014-12-23	No	Yes
SGI_CS_4519	Gastric cancer	V2	Tissue DNA	NA	2015-01-13	No	No
SGI_CS_3019	Gastric cancer	V2	FFPE	NA	2015-01-13	No	No
SGI_CS_1388	Tongue cancer	V2	Tissue DNA	NA	2014-02-24	No	No
SGI_CS_2839	Skin Melanoma	V2	FFPE	NA	2015-02-24	No	No
SGI_CS_1454	Gastric cancer	V2	Tissue DNA	NA	2014-02-28	No	Yes
SGI_CS_907	Gastric cancer	V2	FFPE	NA	2015-01-16	No	Yes
SGI_CS_1500	Colorectal cancer	V2	Tissue DNA	NA	2015-03-02	No	Yes
SGI_CS_1772	Colorectal cancer	V2	Tissue DNA	NA	2015-03-02	No	Yes
SGI_CS_3068	Colorectal cancer	V2	FFPE	NA	2014-08-29	No	Yes
SGI_CS_2617	Colorectal cancer	V2	FFPE	NA	2012-02-27	Yes	No
SGI_CS_3481	other small intestine tumors	V2	FFPE	NA	2014-08-05	No	Yes
SGI_CS_358	Intrahepatic Cholangiocarcinoma (CCC)	V2	FFPE	NA	2013-01-30	No	No
SGI_CS_2973	Ampula of Vater cancer (AoV cancer)	V2	FFPE	NA	2014-08-26	No	No
SGI_CS_3962	Gastric cancer	V2	FFPE	NA	2013-03-05	No	No
SGI_CS_3035	Colorectal cancer	V2	Tissue DNA	NA	2010-06-09	Yes	Yes
SGI_CS_4997	Kidney cancer	V2	FFPE	NA	2013-10-17	No	Yes
SGI_CS_3429	Kidney cancer	V2	FFPE	NA	2014-09-03	No	Yes
SGI_CS_3404	Colorectal cancer	V2	Tissue DNA	NA	2015-02-12	NA	NA
SGI_CS_1012	Colorectal cancer	V2	Tissue DNA	NA	2015-02-05	NA	NA
SGI_CS_2636	Colorectal cancer	V2	Tissue DNA	NA	2011-04-19	Yes	Yes
SGI_CS_4641	other sarcomas	V2	FFPE	NA	2015-02-27	No	No
SGI_CS_3206	Kidney cancer	V2	FFPE	NA	2013-04-05	No	Yes
SGI_CS_475	other small intestine tumors	V2	FFPE	NA	2015-01-08	No	No
SGI_CS_1979	Pancreatic neuroendocrine tumor (PanNET)	V2	FFPE	NA	NA	No	No
SGI_CS_2137	Gastric cancer	V2	Tissue DNA	NA	2015-01-26	NA	NA
SGI_CS_473	Gastric cancer	V2	Tissue DNA	NA	NA	NA	NA
SGI_CS_1812	Gastric cancer	V2	Tissue DNA	NA	2015-02-11	No	No
SGI_CS_4487	Colorectal cancer	V2	Tissue DNA	NA	2015-02-04	NA	NA
SGI_CS_12	Colorectal cancer	V2	Tissue DNA	NA	NA	NA	NA
SGI_CS_171	Lung cancer	V2	Tissue DNA	NA	2015-01-19	NA	NA
SGI_CS_3134	Pancreatic cancer	V2	FFPE	NA	2014-08-06	No	Yes
SGI_CS_2925	Colorectal cancer	V2	FFPE	NA	NA	Yes	No
SGI_CS_3742	Pancreatic cancer	V2	FFPE	NA	2013-06-03	No	No
SGI_CS_3272	Pancreatic cancer	V2	FFPE	NA	2013-02-26	No	No
SGI_CS_1694	Colorectal cancer	V2	FFPE	NA	2014-05-14	No	Yes
SGI_CS_1685	Colorectal cancer	V2	FFPE	NA	2012-09-19	No	No
SGI_CS_2333	Gastric cancer	V2	FFPE	NA	2014-04-11	No	No
SGI_CS_579	Colorectal cancer	V2	FFPE	NA	2014-10-31	No	Yes
SGI_CS_4664	Kidney cancer	V2	FFPE	NA	2013-02-15	Yes	No
SGI_CS_4640	Lung cancer	V2	FFPE	NA	NA	No	No
SGI_CS_850	Lung cancer	V2	FFPE	NA	2016-05-19	No	No
SGI_CS_1967	Pancreatic cancer	V2	FFPE	NA	2011-05-11	No	No
SGI_CS_3007	other sarcomas	V2	FFPE	NA	2012-12-05	Yes	No
SGI_CS_1238	Colorectal cancer	V2	FFPE	NA	2010-11-18	No	No
SGI_CS_3453	Colorectal cancer	V2	FFPE	NA	2014-05-07	No	Yes
SGI_CS_3076	Gastric cancer	V2	FFPE	NA	2015-01-20	NA	NA
SGI_CS_2667	Lung cancer	V2	Tissue DNA	NA	2013-11-07	Yes	No
SGI_CS_4642	Gastric cancer	V2	FFPE	NA	2015-01-15	NA	NA
SGI_CS_2721	Gastric cancer	V2	FFPE	NA	2014-12-29	No	Yes
SGI_CS_3091	Colorectal cancer	V2	Tissue DNA	NA	2014-06-23	No	Yes
SGI_CS_155	Gastric cancer	V2	FFPE	NA	2014-06-18	No	Yes
SGI_CS_706	Colorectal cancer	V2	Tissue DNA	NA	2015-02-11	NA	NA
SGI_CS_3624	Colorectal cancer	V2	Tissue DNA	NA	2015-01-31	NA	NA
SGI_CS_2302	Lung cancer	V2	FFPE	NA	2011-12-20	No	No
SGI_CS_3574	Lung cancer	V2	FFPE	NA	2014-11-13	No	No
SGI_CS_2870	Kidney cancer	V2	FFPE	NA	2014-03-17	No	Yes
SGI_CS_1275	Common bile duct cancer (CBD cancer)	V2	FFPE	NA	2015-01-20	No	No
SGI_CS_321	other sarcomas	V2	FFPE	NA	2012-04-12	Yes	Yes
SGI_CS_4496	Colon Gastrointestinal stromal tumor (GIST)	V2	FFPE	NA	2009-05-04	Yes	No
SGI_CS_4745	Lung cancer	V2	FFPE	NA	2014-08-11	No	Yes
SGI_CS_2896	Kidney cancer	V2	FFPE	NA	2014-08-07	No	No
SGI_CS_1605	Kidney cancer	V2	FFPE	NA	2013-10-01	No	No
SGI_CS_3465	other sarcomas	V2	FFPE	NA	2014-09-16	No	No
SGI_CS_4374	Rectum Melanoma	V2	FFPE	NA	2015-02-18	NA	NA
SGI_CS_470	other sarcomas	V2	FFPE	NA	2014-11-01	No	No
SGI_CS_4602	Gastric cancer	V2	FFPE	NA	2012-08-07	No	No
SGI_CS_2983	Lung cancer	V2	Tissue DNA	2015-02-04	2013-05-20	No	No
SGI_CS_1636	Gastric cancer	V2	Tissue DNA	NA	NA	No	No
SGI_CS_3219	Colorectal cancer	V2	Tissue DNA	NA	2015-03-10	NA	NA
SGI_CS_3220	Gastric cancer	V2	FFPE	2006-02-10	2006-03-24	Yes	No
SGI_CS_2880	Gastric cancer	V2	FFPE	2006-04-04	2006-05-06	Yes	No
SGI_CS_1991	Gastric cancer	V2	FFPE	2007-01-16	NA	Yes	No
SGI_CS_2161	Gastric cancer	V2	FFPE	2005-12-05	NA	Yes	No
SGI_CS_2789	Gastric cancer	V2	FFPE	2006-05-26	2006-06-24	Yes	No
SGI_CS_1543	Gastric cancer	V2	FFPE	2004-07-23	2010-01-12	Yes	No
SGI_CS_1447	Gastric cancer	V2	FFPE	2008-06-16	2008-07-17	Yes	No
SGI_CS_1983	Gastric cancer	V2	FFPE	2008-07-10	2008-08-08	Yes	No
SGI_CS_532	Gastric cancer	V2	FFPE	2009-04-20	2009-05-29	Yes	No
SGI_CS_3943	Gastric cancer	V2	FFPE	2009-10-26	2009-11-24	Yes	No
SGI_CS_4540	Gastric cancer	V2	FFPE	2009-12-17	2010-01-25	Yes	No
SGI_CS_493	Gastric cancer	V2	FFPE	2009-12-29	2010-01-29	No	No
SGI_CS_387	Gastric cancer	V2	FFPE	2009-12-30	2010-01-27	Yes	No
SGI_CS_388	Gastric cancer	V2	FFPE	2010-01-07	2010-02-03	Yes	Yes
SGI_CS_17	Gastric cancer	V2	FFPE	2010-01-21	2010-02-22	Yes	No
SGI_CS_3931	Gastric cancer	V2	FFPE	2010-03-04	2010-03-31	Yes	No
SGI_CS_4316	Gastric cancer	V2	FFPE	2003-10-26	2003-12-04	Yes	No
SGI_CS_270	Gastric cancer	V2	FFPE	2003-11-26	2003-12-19	Yes	No
SGI_CS_4091	Gastric cancer	V2	FFPE	2004-03-17	2004-04-12	Yes	No
SGI_CS_4249	Gastric cancer	V2	FFPE	2005-09-12	2007-05-16	Yes	No
SGI_CS_119	Gastric cancer	V2	FFPE	2006-05-19	2006-06-28	Yes	No
SGI_CS_3619	Gastric cancer	V2	FFPE	2006-08-29	2006-09-26	Yes	No
SGI_CS_2934	Gastric cancer	V2	FFPE	2006-11-08	2009-09-24	Yes	No
SGI_CS_625	Gastric cancer	V2	FFPE	2008-12-25	2009-02-02	No	No
SGI_CS_1728	Gastric cancer	V2	FFPE	2009-06-02	2009-07-06	Yes	No
SGI_CS_4894	Gastric cancer	V2	FFPE	2009-06-29	2009-07-29	Yes	No
SGI_CS_957	Gastric cancer	V2	FFPE	2009-07-03	2011-09-06	Yes	No
SGI_CS_448	Gastric cancer	V2	FFPE	2009-12-14	2010-02-01	Yes	No
SGI_CS_4296	Gastric cancer	V2	FFPE	2010-03-03	2010-06-18	NA	NA
SGI_CS_2425	Gastric cancer	V2	FFPE	2010-03-09	2010-04-14	NA	NA
SGI_CS_4896	Gastric cancer	V2	FFPE	2010-03-12	2010-04-19	NA	NA
SGI_CS_3873	Lung cancer	V2	Frozen Tissue	2015-01-31	2008-09-30	Yes	Yes
SGI_CS_2926	Lung cancer	V2	Frozen Tissue	2015-02-05	2015-04-13	NA	NA
SGI_CS_3072	Breast cancer	V2	Frozen Tissue	2014-08-11	2014-09-01	No	No
SGI_CS_3536	Breast cancer	V2	Frozen Tissue	2014-08-18	2014-09-26	No	No
SGI_CS_4234	Breast cancer	V2	Frozen Tissue	2014-08-27	2014-09-26	No	No
SGI_CS_4232	Breast cancer	V2	Frozen Tissue	2014-09-15	NA	No	No
SGI_CS_3104	Breast cancer	V2	Frozen Tissue	2014-09-16	2014-10-13	No	No
SGI_CS_2218	Breast cancer	V2	Frozen Tissue	2014-09-02	2014-10-08	No	No
SGI_CS_4922	Breast cancer	V2	Frozen Tissue	2014-09-25	2014-10-17	No	No
SGI_CS_3701	Breast cancer	V2	Frozen Tissue	2014-10-02	2014-04-09	No	No
SGI_CS_4729	Breast cancer	V2	Frozen Tissue	2014-10-08	2014-11-05	No	No
SGI_CS_2597	Breast cancer	V2	Frozen Tissue	2014-10-16	NA	No	No
SGI_CS_3038	Breast cancer	V2	Frozen Tissue	2014-10-28	2016-09-23	No	No
SGI_CS_27	Breast cancer	V2	Frozen Tissue	2014-10-23	2014-07-11	No	No
SGI_CS_4574	Colorectal cancer	V2	Tissue DNA	NA	NA	NA	NA
SGI_CS_4688	Colorectal cancer	V2	Tissue DNA	NA	2013-08-09	No	Yes
SGI_CS_2734	Colorectal cancer	V2	Tissue DNA	NA	NA	NA	NA
SGI_CS_5060	Colorectal cancer	V2	Tissue DNA	NA	2014-08-28	No	No
SGI_CS_1155	Colorectal cancer	V2	Tissue DNA	NA	2014-08-26	No	No
SGI_CS_2727	Colorectal cancer	V2	Tissue DNA	NA	NA	No	No
SGI_CS_310	Colorectal cancer	V2	Tissue DNA	NA	NA	No	No
SGI_CS_152	Colorectal cancer	V2	Tissue DNA	NA	2014-08-22	No	No
SGI_CS_1782	Colorectal cancer	V2	Tissue DNA	NA	NA	No	No
SGI_CS_3494	Colorectal cancer	V2	Tissue DNA	NA	2014-08-19	No	No
SGI_CS_309	Colorectal cancer	V2	Tissue DNA	NA	2014-07-31	No	Yes
SGI_CS_2380	Colorectal cancer	V2	Tissue DNA	NA	2014-07-31	No	No
SGI_CS_4379	Colorectal cancer	V2	Tissue DNA	NA	2014-09-23	No	No
SGI_CS_1489	Colorectal cancer	V2	Tissue DNA	NA	NA	No	No
SGI_CS_4082	Colorectal cancer	V2	Tissue DNA	NA	2014-09-25	No	Yes
SGI_CS_2873	Colorectal cancer	V2	Tissue DNA	NA	2014-09-02	No	No
SGI_CS_1321	Colorectal cancer	V2	Tissue DNA	2012-07-02	2012-07-20	No	No
SGI_CS_2125	Colorectal cancer	V2	Tissue DNA	NA	2014-09-22	No	No
SGI_CS_1191	Unknown	V2	FFPE	2013-10-02	2013-11-14	NA	NA
SGI_CS_4622	Brain Glioblastoma multiforme (GBM, GM)	V2	FFPE	2014-12-17	2014-02-11	NA	NA
SGI_CS_897	Adrenal Neuroblastoma (NBL)	V2	Frozen Tissue	NA	NA	NA	NA
SGI_CS_1975	Adrenal Neuroblastoma (NBL)	V2	Frozen Tissue	NA	NA	NA	NA
SGI_CS_3122	Extra-adrenal Neuroblastoma (NBL)	V2	Frozen Tissue	NA	NA	NA	NA
SGI_CS_3706	Lung cancer	V2	Frozen Tissue	NA	NA	NA	NA
SGI_CS_195	Lung cancer	V2	DNA etc	NA	NA	NA	NA
SGI_CS_352	Lung cancer	V2	Tissue DNA	NA	2013-10-26	No	No
SGI_CS_1131	Gastric cancer	V2	FFPE	2008-01-14	2008-02-20	Yes	Yes
SGI_CS_3942	Gastric cancer	V2	FFPE	2008-03-03	2008-04-01	Yes	No
SGI_CS_4260	Gastric cancer	V2	FFPE	2008-07-21	2008-08-22	Yes	No
SGI_CS_272	Gastric cancer	V2	FFPE	2008-07-22	2008-08-21	Yes	No
SGI_CS_4069	Gastric cancer	V2	FFPE	2008-07-25	2008-09-02	Yes	No
SGI_CS_1696	Gastric cancer	V2	FFPE	2008-09-03	2008-12-19	Yes	No
SGI_CS_4784	Gastric cancer	V2	FFPE	2008-11-03	2008-12-17	Yes	No
SGI_CS_1007	Gastric cancer	V2	FFPE	2008-11-21	2009-12-22	Yes	No
SGI_CS_1633	Gastric cancer	V2	FFPE	2008-12-08	2009-01-10	Yes	No
SGI_CS_3310	Gastric cancer	V2	FFPE	2009-09-28	2009-11-16	Yes	No
SGI_CS_4157	Gastric cancer	V2	FFPE	2009-10-16	2009-11-30	Yes	No
SGI_CS_2897	Gastric cancer	V2	FFPE	2009-11-27	2009-12-24	Yes	No
SGI_CS_3549	Gastric cancer	V2	FFPE	2009-12-03	NA	No	No
SGI_CS_983	Gastric cancer	V2	FFPE	2001-08-07	NA	Yes	No
SGI_CS_1855	Gastric cancer	V2	FFPE	2009-04-06	2010-11-02	Yes	No
SGI_CS_1993	Gastric cancer	V2	FFPE	2010-08-03	2010-09-14	Yes	No
SGI_CS_3938	Gastric cancer	V2	FFPE	2009-07-17	2009-08-11	Yes	No
SGI_CS_3008	Gastric cancer	V2	FFPE	2010-03-12	2010-01-11	NA	NA
SGI_CS_4126	Lung cancer	V1	Tissue DNA	NA	2013-11-08	No	Yes
SGI_CS_3380	Lung cancer	V2	Tissue DNA	NA	2012-08-29	Yes	No
SGI_CS_348	Breast cancer	V1	FFPE	2012-11-29	2012-12-24	Yes	No
SGI_CS_2117	Breast cancer	V1	FFPE	2013-08-21	2008-06-21	Yes	Yes
SGI_CS_2411	Breast cancer	V1	FFPE	2013-09-24	2013-10-18	No	No
SGI_CS_509	Lung cancer	V2	Tissue DNA	NA	2013-10-10	No	No
SGI_CS_3045	Gastric cancer	V2	FFPE	2010-11-23	NA	NA	NA
SGI_CS_556	Gastric cancer	V2	FFPE	2010-10-25	NA	NA	NA
SGI_CS_417	Gastric cancer	V2	FFPE	2010-12-07	NA	NA	NA
SGI_CS_3339	Gastric cancer	V2	FFPE	2011-04-13	NA	NA	NA
SGI_CS_2141	Gastric cancer	V2	FFPE	Unknown	NA	NA	NA
SGI_CS_4980	Gastric cancer	V2	FFPE	2012-08-31	NA	NA	NA
SGI_CS_4503	Gastric cancer	V2	FFPE	Unknown	NA	NA	NA
SGI_CS_3408	Colorectal cancer	V2	Fresh Tissue	NA	NA	NA	NA
SGI_CS_2961	Colorectal cancer	V2	Fresh Tissue	NA	NA	NA	NA
SGI_CS_1354	Gastric cancer	V2	FFPE	2014-03-04	NA	NA	NA
SGI_CS_3191	Gastric cancer	V2	FFPE	2014-05-15	NA	NA	NA
SGI_CS_1107	Gastric cancer	V2	FFPE	2010-12-08	NA	NA	NA
SGI_CS_3313	Gastric cancer	V2	FFPE	2011-01-11	NA	NA	NA
SGI_CS_1916	Gastric cancer	V2	FFPE	2011-01-14	NA	NA	NA
SGI_CS_1973	Gastric cancer	V2	FFPE	2011-01-18	NA	NA	NA
SGI_CS_2807	Gastric cancer	V2	FFPE	2011-02-22	NA	NA	NA
SGI_CS_4704	Gastric cancer	V2	FFPE	2011-04-04	NA	NA	NA
SGI_CS_2106	Gastric cancer	V2	FFPE	2011-04-13	2011-05-11	NA	NA
SGI_CS_764	Gastric cancer	V2	FFPE	2011-04-13	2011-05-11	NA	NA
SGI_CS_86	Gastric cancer	V2	FFPE	2011-05-30	NA	NA	NA
SGI_CS_2571	Gastric cancer	V2	FFPE	2011-06-29	NA	NA	NA
SGI_CS_4106	Gastric cancer	V2	FFPE	2011-08-08	NA	NA	NA
SGI_CS_4322	Gastric cancer	V2	FFPE	2011-08-19	NA	NA	NA
SGI_CS_2288	Gastric cancer	V2	FFPE	2011-09-29	NA	NA	NA
SGI_CS_4841	Gastric cancer	V2	FFPE	2011-10-12	NA	NA	NA
SGI_CS_4893	Gastric cancer	V2	FFPE	2011-11-15	2011-12-13	NA	NA
SGI_CS_3640	Gastric cancer	V2	Tissue DNA	NA	NA	NA	NA
SGI_CS_513	Gastric cancer	V2	Tissue DNA	NA	NA	NA	NA
SGI_CS_3607	Gastric cancer	V2	Tissue DNA	NA	NA	NA	NA
SGI_CS_31	Gastric cancer	V2	Tissue DNA	NA	NA	NA	NA
SGI_CS_2148	Gastric cancer	V2	Tissue DNA	NA	NA	NA	NA
SGI_CS_1263	Gastric cancer	V2	Tissue DNA	NA	NA	NA	NA
SGI_CS_941	Gastric cancer	V2	Tissue DNA	NA	NA	NA	NA
SGI_CS_584	Gastric cancer	V2	Tissue DNA	NA	NA	NA	NA
SGI_CS_690	Gastric cancer	V2	Tissue DNA	NA	NA	NA	NA
SGI_CS_3850	Lung cancer	V2	Tissue DNA	2015-03-12	2013-09-06	No	Yes
SGI_CS_858	Pancreatic cancer	V1	Fine Niddle Biopsy	NA	NA	NA	NA
SGI_CS_576	Pancreatic cancer	V1	Fine Niddle Biopsy	NA	NA	NA	NA
SGI_CS_3116	Gastric cancer	V2	Tissue DNA	NA	NA	NA	NA
SGI_CS_4453	Pancreatic cancer	V1	Fine Niddle Biopsy	NA	NA	NA	NA
SGI_CS_288	Pancreatic cancer	V1	Fine Niddle Biopsy	NA	NA	NA	NA
SGI_CS_1276	Pancreatic cancer	V1	Fine Niddle Biopsy	NA	NA	NA	NA
SGI_CS_1835	Pancreatic cancer	V1	Fine Niddle Biopsy	NA	NA	NA	NA
SGI_CS_2657	Pancreatic cancer	V1	Fine Niddle Biopsy	NA	NA	NA	NA
SGI_CS_1081	Pancreatic cancer	V1	Fine Niddle Biopsy	NA	NA	NA	NA
SGI_CS_2827	Pancreatic cancer	V1	Fine Niddle Biopsy	NA	NA	NA	NA
SGI_CS_3367	Pancreatic cancer	V1	Fine Niddle Biopsy	NA	NA	NA	NA
SGI_CS_720	Pancreatic cancer	V1	Fine Niddle Biopsy	NA	NA	NA	NA
SGI_CS_3824	Pancreatic cancer	V1	Fine Niddle Biopsy	NA	NA	NA	NA
SGI_CS_3377	Pancreatic cancer	V1	Fine Niddle Biopsy	NA	NA	NA	NA
SGI_CS_4318	Pancreatic cancer	V1	Fine Niddle Biopsy	NA	NA	NA	NA
SGI_CS_4777	Pancreatic cancer	V1	Fine Niddle Biopsy	NA	NA	NA	NA
SGI_CS_4712	Pancreatic cancer	V1	Fine Niddle Biopsy	NA	NA	NA	NA
SGI_CS_4713	Pancreatic cancer	V1	Fine Niddle Biopsy	NA	NA	NA	NA
SGI_CS_4560	Pancreatic cancer	V1	Fine Niddle Biopsy	NA	NA	NA	NA
SGI_CS_3610	Pancreatic cancer	V1	Fine Niddle Biopsy	NA	NA	NA	NA
SGI_CS_2343	Pancreatic cancer	V1	Fine Niddle Biopsy	NA	NA	NA	NA
SGI_CS_3878	Pancreatic cancer	V1	Fine Niddle Biopsy	NA	NA	NA	NA
SGI_CS_2544	Pancreatic cancer	V1	Fine Niddle Biopsy	NA	NA	NA	NA
SGI_CS_1988	Pancreatic cancer	V1	Fine Niddle Biopsy	NA	NA	NA	NA
SGI_CS_3691	Gastric cancer	V2	FFPE	2012-08-02	2012-09-07	No	No
SGI_CS_1520	Gastric cancer	V2	FFPE	NA	2014-09-15	No	Yes
SGI_CS_3399	Pancreatic cancer	V1	Fine Niddle Biopsy	NA	NA	NA	NA
SGI_CS_3227	Pancreatic cancer	V1	Fine Niddle Biopsy	NA	NA	NA	NA
SGI_CS_3406	Pancreatic cancer	V1	Fine Niddle Biopsy	NA	NA	NA	NA
SGI_CS_2128	Pancreatic cancer	V1	Fine Niddle Biopsy	NA	NA	NA	NA
SGI_CS_1427	Unknown	V1	Frozen Tissue	NA	NA	NA	NA
SGI_CS_4455	Breast cancer	V1	Frozen Tissue	NA	NA	NA	NA
SGI_CS_5046	Lung cancer	V2	Tissue DNA	NA	NA	NA	NA
SGI_CS_3969	Gastric cancer	V2	Tissue DNA	NA	NA	NA	NA
SGI_CS_2994	Gastric cancer	V2	Tissue DNA	NA	NA	NA	NA
SGI_CS_5091	other stomach tumors	V2	Tissue DNA	NA	NA	NA	NA
SGI_CS_3914	other stomach tumors	V2	Tissue DNA	NA	NA	NA	NA
SGI_CS_4648	other stomach tumors	V2	Tissue DNA	NA	NA	NA	NA
SGI_CS_4599	other stomach tumors	V2	Tissue DNA	NA	NA	NA	NA
SGI_CS_1906	Gastric cancer	V2	FFPE	2012-02-24	NA	NA	NA
SGI_CS_729	Gastric cancer	V2	FFPE	2012-10-12	NA	NA	NA
SGI_CS_2741	Gastric cancer	V2	FFPE	2012-10-25	NA	NA	NA
SGI_CS_4046	Gastric cancer	V2	FFPE	2014-02-11	NA	NA	NA
SGI_CS_2089	Gastric cancer	V2	FFPE	2012-02-01	NA	NA	NA
SGI_CS_3507	Gastric cancer	V2	FFPE	2012-07-02	NA	NA	NA
SGI_CS_1192	Gastric cancer	V2	FFPE	2012-07-13	NA	NA	NA
SGI_CS_2581	Gastric cancer	V2	FFPE	2013-04-22	2013-05-28	NA	NA
SGI_CS_4033	Gastric cancer	V2	FFPE	2013-05-14	NA	NA	NA
SGI_CS_1645	Gastric cancer	V2	FFPE	2013-05-15	2009-05-04	NA	NA
SGI_CS_3440	Gastric cancer	V2	FFPE	2013-06-10	2013-07-10	NA	NA
SGI_CS_4409	Gastric cancer	V2	FFPE	2013-07-09	NA	NA	NA
SGI_CS_1583	Gastric cancer	V2	FFPE	2013-07-09	NA	NA	NA
SGI_CS_5070	Gastric cancer	V2	FFPE	2013-07-11	2013-08-06	NA	NA
SGI_CS_3343	Breast cancer	V1	FFPE	2013-09-24	2013-10-18	No	No
SGI_CS_5015	other stomach tumors	V2	Tissue DNA	NA	NA	NA	NA
SGI_CS_2879	Gastric cancer	V2	Tissue DNA	NA	2014-02-12	No	Yes
SGI_CS_1320	Gastric cancer	V2	FFPE	NA	2013-11-15	No	Yes
SGI_CS_3193	Gastric cancer	V2	FFPE	NA	2013-11-22	No	Yes
SGI_CS_4562	Gastric cancer	V2	FFPE	NA	2014-07-01	No	Yes
SGI_CS_566	Gastric cancer	V2	Tissue DNA	NA	NA	No	Yes
SGI_CS_770	Gastric cancer	V2	FFPE	NA	NA	Yes	No
SGI_CS_3155	Gastric cancer	V2	FFPE	NA	2011-11-11	Yes	No
SGI_CS_278	Gastric cancer	V2	FFPE	NA	2011-01-18	No	No
SGI_CS_641	Intrahepatic Cholangiocarcinoma (CCC)	V2	FFPE	NA	2015-01-07	No	No
SGI_CS_248	Colorectal cancer	V2	FFPE	NA	2013-05-15	No	No
SGI_CS_2007	Kidney cancer	V2	FFPE	NA	2013-03-08	Yes	No
SGI_CS_716	Kidney cancer	V2	FFPE	NA	2014-06-09	No	No
SGI_CS_4660	Kidney cancer	V2	FFPE	NA	2012-09-12	Yes	No
SGI_CS_759	Kidney cancer	V2	FFPE	NA	2014-01-27	No	No
SGI_CS_1296	Pancreatic cancer	V2	FFPE	NA	2014-06-17	No	No
SGI_CS_1153	Colorectal cancer	V2	FFPE	NA	2014-03-18	No	Yes
SGI_CS_3041	Pancreatic neuroendocrine tumor (PanNET)	V2	FFPE	NA	2014-12-26	No	Yes
SGI_CS_371	other sarcomas	V2	FFPE	NA	2013-07-19	No	No
SGI_CS_844	other sarcomas	V2	FFPE	NA	2013-04-16	Yes	No
SGI_CS_3750	Colorectal cancer	V2	FFPE	NA	2014-02-26	No	No
SGI_CS_4974	Gastric cancer	V2	FFPE	NA	2015-01-27	No	Yes
SGI_CS_3085	Skin Melanoma	V2	FFPE	NA	2012-04-25	Yes	No
SGI_CS_3515	Lung cancer	V2	FFPE	NA	2015-03-18	NA	NA
SGI_CS_5092	Gastric cancer	V2	FFPE	NA	2014-12-01	No	Yes
SGI_CS_581	Ampula of Vater cancer (AoV cancer)	V2	FFPE	NA	2014-07-14	No	No
SGI_CS_1992	Skin Melanoma	V2	FFPE	NA	2014-08-27	No	No
SGI_CS_3843	Colorectal cancer	V2	FFPE	2011-11-21	2011-12-13	Yes	No
SGI_CS_1618	Skin Melanoma	V2	FFPE	NA	2011-07-22	Yes	No
SGI_CS_61	Skin Melanoma	V2	FFPE	NA	2014-04-18	No	No
SGI_CS_592	Gastric cancer	V2	Tissue DNA	NA	2015-03-27	NA	NA
SGI_CS_988	Gastric cancer	V2	FFPE	2007-02-12	2007-03-12	Yes	No
SGI_CS_913	Gastric cancer	V2	FFPE	2009-07-01	2012-05-29	Yes	No
SGI_CS_204	Breast cancer	V2	Frozen Tissue	2014-07-28	2014-09-02	No	No
SGI_CS_1171	Breast cancer	V2	Frozen Tissue	2014-08-13	2014-09-17	No	No
SGI_CS_1901	Breast cancer	V2	Frozen Tissue	2014-08-26	2014-11-27	No	No
SGI_CS_1762	Breast cancer	V2	Frozen Tissue	2014-10-13	NA	No	No
SGI_CS_1989	Colorectal cancer	V2	Tissue DNA	NA	2014-08-29	No	No
SGI_CS_1600	Colorectal cancer	V2	Tissue DNA	NA	NA	No	No
SGI_CS_433	Colorectal cancer	V2	Tissue DNA	NA	NA	No	No
SGI_CS_3172	Colorectal cancer	V2	Tissue DNA	NA	2014-08-26	No	No
SGI_CS_2441	Colorectal cancer	V2	Tissue DNA	NA	NA	No	Yes
SGI_CS_4007	Colorectal cancer	V2	Tissue DNA	NA	NA	No	No
SGI_CS_496	Colorectal cancer	V2	Tissue DNA	NA	2014-09-19	No	No
SGI_CS_4758	Colorectal cancer	V2	Tissue DNA	NA	NA	No	No
SGI_CS_2447	Colorectal cancer	V2	Tissue DNA	NA	2014-08-16	No	No
SGI_CS_3459	Colorectal cancer	V2	Tissue DNA	NA	NA	No	No
SGI_CS_1949	Colorectal cancer	V2	Tissue DNA	NA	NA	No	No
SGI_CS_503	Colorectal cancer	V2	Tissue DNA	NA	2014-09-12	No	No
SGI_CS_2502	Colorectal cancer	V2	Tissue DNA	NA	NA	No	Yes
SGI_CS_3263	Colorectal cancer	V2	Tissue DNA	NA	NA	No	No
SGI_CS_4798	Colorectal cancer	V2	Tissue DNA	NA	2014-03-07	No	Yes
SGI_CS_2029	Ampula of Vater cancer (AoV cancer)	V2	FFPE	NA	2014-04-09	No	No
SGI_CS_3292	other gastric tumors	V2	FFPE	2015-02-26	2015-03-25	NA	NA
SGI_CS_2679	Extra-adrenal Neuroblastoma (NBL)	V2	Frozen Tissue	NA	NA	NA	NA
SGI_CS_1054	Lung cancer	V2	Frozen Tissue	NA	NA	NA	NA
SGI_CS_3329	Lung cancer	V2	DNA etc	NA	NA	NA	NA
SGI_CS_233	Gastric cancer	V2	FFPE	NA	2012-10-29	No	No
SGI_CS_4401	Colorectal cancer	V2	FFPE	NA	2014-11-17	No	Yes
SGI_CS_1833	Kidney cancer	V2	FFPE	NA	2013-09-11	No	Yes
SGI_CS_1419	Kidney cancer	V2	FFPE	NA	2014-09-17	No	Yes
SGI_CS_3594	Lung cancer	V2	FFPE	NA	2015-01-08	No	No
SGI_CS_2324	Kidney cancer	V2	FFPE	NA	2014-01-22	No	No
SGI_CS_3972	Gastric cancer	V2	FFPE	2012-11-19	NA	NA	NA
SGI_CS_3424	Gastric cancer	V2	Tissue DNA	NA	NA	NA	NA
SGI_CS_1374	Gastric cancer	V2	FFPE	NA	2014-02-21	No	Yes
SGI_CS_3636	Gastric cancer	V2	FFPE	NA	2014-05-12	No	Yes
SGI_CS_5026	Gastric cancer	V2	FFPE	NA	2014-12-22	No	Yes
SGI_CS_4454	Gastric cancer	V2	FFPE	2011-12-26	2012-02-02	No	No
SGI_CS_5022	Nasal cavity melanoma	V2	FFPE	NA	2008-02-18	Yes	Yes
SGI_CS_4663	Gallbladder cancer (GB cancer)	V2	FFPE	NA	2015-01-27	No	No
SGI_CS_3598	Kidney cancer	V2	FFPE	NA	2012-12-10	No	Yes
SGI_CS_240	Colorectal cancer	V2	FFPE	NA	2014-02-25	No	Yes
SGI_CS_2505	Colorectal cancer	V2	Tissue DNA	NA	2015-02-26	NA	NA
SGI_CS_2840	Kidney cancer	V2	FFPE	NA	2014-08-18	No	No
SGI_CS_3698	Lung cancer	V2	Tissue DNA	NA	2015-02-07	No	Yes
SGI_CS_3139	Lung cancer	V2	Tissue DNA	2015-02-10	2013-03-01	No	Yes
SGI_CS_3682	Lung cancer	V2	Tissue DNA	NA	2009-11-18	Yes	Yes
SGI_CS_213	Gastric cancer	V2	Tissue DNA	NA	2015-02-13	NA	NA
SGI_CS_418	Lung cancer	V2	Tissue DNA	NA	2013-11-22	No	Yes
SGI_CS_4853	Lung cancer	V2	Tissue DNA	NA	2014-09-04	No	Yes
SGI_CS_2154	Lung cancer	V2	Tissue DNA	NA	2014-05-29	No	Yes
SGI_CS_615	Colorectal cancer	V2	FFPE	NA	NA	No	Yes
SGI_CS_577	Kidney cancer	V2	FFPE	NA	2015-01-29	NA	NA
SGI_CS_375	Kidney cancer	V2	FFPE	NA	2014-08-13	No	No
SGI_CS_3419	Intrahepatic Cholangiocarcinoma (CCC)	V2	FFPE	NA	2011-01-20	No	Yes
SGI_CS_2780	Gastric cancer	V2	FFPE	NA	2014-07-29	No	No
SGI_CS_1377	Unknown	V2	FFPE	NA	2013-02-15	No	Yes
SGI_CS_4391	Unknown	V2	FFPE	NA	2013-02-15	No	Yes
SGI_CS_2672	Colorectal cancer	V2	FFPE	NA	2014-06-24	No	Yes
SGI_CS_3872	Colorectal cancer	V2	FFPE	NA	2014-09-12	No	Yes
SGI_CS_2055	Colorectal cancer	V2	FFPE	NA	2012-12-12	Yes	No
SGI_CS_2238	Intrahepatic Cholangiocarcinoma (CCC)	V2	FFPE	NA	2013-11-05	No	No
SGI_CS_2563	Colorectal cancer	V2	Tissue DNA	NA	2015-03-03	NA	NA
SGI_CS_4018	Gastric cancer	V2	FFPE	2013-10-24	NA	NA	NA
SGI_CS_2652	Gastric cancer	V2	FFPE	2013-11-25	2014-02-12	NA	NA
SGI_CS_2223	Gastric cancer	V2	FFPE	2013-12-13	NA	NA	NA
SGI_CS_4845	Colorectal cancer	V2	Tissue DNA	NA	NA	No	No
SGI_CS_788	Colorectal cancer	V2	Tissue DNA	NA	NA	No	No
SGI_CS_3469	Colorectal cancer	V2	Tissue DNA	NA	2014-10-01	No	Yes
SGI_CS_1360	Lung cancer	V2	FFPE	2011-10-13	NA	No	No
SGI_CS_2540	Pancreatic cancer	V1	Fine Niddle Biopsy	NA	NA	NA	NA
SGI_CS_1922	Pancreatic cancer	V1	Fine Niddle Biopsy	NA	NA	NA	NA
SGI_CS_4385	Pancreatic cancer	V1	Fine Niddle Biopsy	NA	NA	NA	NA
SGI_CS_3332	Pancreatic cancer	V1	Fine Niddle Biopsy	NA	NA	NA	NA
SGI_CS_1687	Pancreatic cancer	V1	Fine Niddle Biopsy	NA	NA	NA	NA
SGI_CS_4835	Pancreatic cancer	V1	Fine Niddle Biopsy	NA	NA	NA	NA
SGI_CS_283	Pancreatic cancer	V1	Fine Niddle Biopsy	NA	NA	NA	NA
SGI_CS_825	Pancreatic cancer	V1	Fine Niddle Biopsy	NA	NA	NA	NA
SGI_CS_3852	Pancreatic cancer	V1	Fine Niddle Biopsy	NA	NA	NA	NA
SGI_CS_802	Pancreatic cancer	V1	Fine Niddle Biopsy	NA	NA	NA	NA
SGI_CS_564	Pancreatic cancer	V1	Fine Niddle Biopsy	NA	NA	NA	NA
SGI_CS_1843	Pancreatic cancer	V1	Fine Niddle Biopsy	NA	NA	NA	NA
SGI_CS_1555	Pancreatic cancer	V1	Fine Niddle Biopsy	NA	NA	NA	NA
SGI_CS_2604	Pancreatic cancer	V1	Fine Niddle Biopsy	NA	NA	NA	NA
SGI_CS_4838	Pancreatic cancer	V1	Fine Niddle Biopsy	NA	NA	NA	NA
SGI_CS_1116	Pancreatic cancer	V1	Fine Niddle Biopsy	NA	NA	NA	NA
SGI_CS_2591	Pancreatic cancer	V1	Fine Niddle Biopsy	NA	NA	NA	NA
SGI_CS_3903	Pancreatic cancer	V1	Fine Niddle Biopsy	NA	NA	NA	NA
SGI_CS_4763	Pancreatic cancer	V1	Fine Niddle Biopsy	NA	NA	NA	NA
SGI_CS_5040	Pancreatic cancer	V1	Fine Niddle Biopsy	NA	NA	NA	NA
SGI_CS_562	Pancreatic cancer	V1	Fine Niddle Biopsy	NA	NA	NA	NA
SGI_CS_726	Pancreatic cancer	V1	Fine Niddle Biopsy	NA	NA	NA	NA
SGI_CS_4814	Pancreatic cancer	V1	Fine Niddle Biopsy	NA	NA	NA	NA
SGI_CS_3725	Lung cancer	V1	FFPE	NA	NA	NA	NA
SGI_CS_4500	Skin Melanoma	V2	FFPE	NA	NA	NA	NA
SGI_CS_391	Skin Melanoma	V2	Tissue DNA	NA	2014-04-11	No	No
SGI_CS_3163	Gastric cancer	V2	FFPE	NA	2015-02-24	NA	NA
SGI_CS_3929	Colorectal cancer	V2	Tissue DNA	NA	2016-06-15	NA	NA
SGI_CS_995	Colorectal cancer	V2	Tissue DNA	NA	NA	NA	NA
SGI_CS_64	Kidney cancer	V2	FFPE	NA	2014-05-07	Yes	No
SGI_CS_3739	Colorectal cancer	V2	FFPE	NA	2012-07-18	No	No
SGI_CS_4463	Gastric cancer	V2	FFPE	NA	2013-10-04	No	No
SGI_CS_2824	Gallbladder cancer (GB cancer)	V2	FFPE	NA	2013-06-11	No	No
SGI_CS_238	Kidney cancer	V2	FFPE	NA	2007-08-16	No	Yes
SGI_CS_1449	Gallbladder cancer (GB cancer)	V2	FFPE	NA	2015-02-12	NA	NA
SGI_CS_2835	other sarcomas	V2	FFPE	NA	2014-11-22	No	No
SGI_CS_4404	Colorectal cancer	V2	FFPE	NA	2015-01-30	No	Yes
SGI_CS_3809	Gastric cancer	V2	FFPE	2011-12-14	NA	NA	NA
SGI_CS_4536	Gastric cancer	V2	FFPE	2013-02-28	NA	NA	NA
SGI_CS_2776	Gastric cancer	V2	FFPE	2013-05-09	NA	NA	NA
SGI_CS_1424	Gastric cancer	V2	FFPE	2013-05-16	NA	NA	NA
SGI_CS_1075	Gastric cancer	V2	FFPE	2013-07-12	NA	NA	NA
SGI_CS_1806	Gastric cancer	V2	FFPE	2013-08-07	NA	NA	NA
SGI_CS_1324	Gastric cancer	V2	FFPE	2013-10-04	NA	NA	NA
SGI_CS_2651	Gastric cancer	V2	FFPE	2014-07-01	NA	NA	NA
SGI_CS_4661	Gastric cancer	V2	FFPE	2014-07-02	NA	NA	NA
SGI_CS_2096	Gastric cancer	V2	FFPE	2014-09-04	2014-10-10	NA	NA
SGI_CS_4	Gastric cancer	V2	FFPE	2014-09-05	2014-10-01	NA	NA
SGI_CS_1019	Gastric cancer	V2	Tissue DNA	NA	NA	NA	NA
SGI_CS_4293	Gastric cancer	V2	Tissue DNA	NA	NA	NA	NA
SGI_CS_3983	Gastric cancer	V2	Tissue DNA	NA	NA	NA	NA
SGI_CS_3562	other stomach tumors	V2	Tissue DNA	NA	NA	NA	NA
SGI_CS_678	other stomach tumors	V2	Tissue DNA	NA	NA	NA	NA
SGI_CS_3657	other stomach tumors	V2	Tissue DNA	NA	NA	NA	NA
SGI_CS_1562	other stomach tumors	V2	Tissue DNA	NA	NA	NA	NA
SGI_CS_3511	other stomach tumors	V2	Tissue DNA	NA	NA	NA	NA
SGI_CS_19	other stomach tumors	V2	Tissue DNA	NA	NA	NA	NA
SGI_CS_4079	other stomach tumors	V2	Tissue DNA	NA	NA	NA	NA
SGI_CS_4160	other stomach tumors	V2	Tissue DNA	NA	NA	NA	NA
SGI_CS_2401	other stomach tumors	V2	Tissue DNA	NA	NA	NA	NA
SGI_CS_217	other stomach tumors	V2	Tissue DNA	NA	NA	NA	NA
SGI_CS_3608	other stomach tumors	V2	Tissue DNA	NA	NA	NA	NA
SGI_CS_4145	other stomach tumors	V2	Tissue DNA	NA	NA	NA	NA
SGI_CS_4866	other stomach tumors	V2	Tissue DNA	NA	NA	NA	NA
SGI_CS_3491	other stomach tumors	V2	Tissue DNA	NA	NA	NA	NA
SGI_CS_4747	other stomach tumors	V2	Tissue DNA	NA	NA	NA	NA
SGI_CS_46	Lung cancer	V2	FFPE	2011-10-13	NA	No	No
SGI_CS_3057	other colon tumors	V2	FFPE	2015-02-25	NA	NA	NA
SGI_CS_2433	other gastric tumors	V2	FFPE	2015-02-26	2015-03-25	NA	NA
SGI_CS_253	other colon tumors	V2	FFPE	2015-02-26	2015-04-15	NA	NA
SGI_CS_1154	other colon tumors	V2	FFPE	2015-02-26	NA	NA	NA
SGI_CS_3797	other gastric tumors	V2	FFPE	2015-02-26	NA	NA	NA
SGI_CS_2133	other colon tumors	V2	FFPE	2015-02-26	NA	NA	NA
SGI_CS_2481	other gastric tumors	V2	FFPE	2015-02-26	2015-04-07	NA	NA
SGI_CS_4619	Breast cancer	V2	FFPE	2004-06-11	2004-06-28	NA	NA
SGI_CS_3318	other sarcomas	V2	FFPE	2009-08-03	2008-09-13	NA	NA
SGI_CS_533	Lung cancer	V2	FFPE	2011-01-28	NA	NA	NA
SGI_CS_116	Lung cancer	V2	FFPE	2011-01-28	NA	NA	NA
SGI_CS_3517	Lung cancer	V2	FFPE	2011-10-13	NA	No	No
SGI_CS_2872	Unknown	V1	FFPE	2013-10-02	2013-11-14	NA	NA
SGI_CS_5	Gastric cancer	V2	DNA etc	NA	2014-09-14	No	No
SGI_CS_3673	Lung cancer	V2	Tissue DNA	2015-02-10	2011-01-24	Yes	No
SGI_CS_530	Colorectal cancer	V2	Tissue DNA	NA	2014-06-20	No	No
SGI_CS_4035	Vulva and Vagina tumors	V2	FFPE	NA	2009-12-18	Yes	No
SGI_CS_4930	Colorectal cancer	V2	FFPE	NA	2014-05-23	No	Yes
SGI_CS_3621	Gastric cancer	V2	FFPE	NA	2011-07-08	Yes	Yes
SGI_CS_2178	Pancreatic cancer	V2	FFPE	NA	2014-01-21	No	No
SGI_CS_910	other sarcomas	V2	FFPE	NA	2014-03-17	No	Yes
SGI_CS_4796	Colorectal cancer	V2	Tissue DNA	NA	2015-03-03	NA	NA
SGI_CS_905	Lung cancer	V2	Tissue DNA	NA	2013-01-23	No	Yes
SGI_CS_1650	Lung cancer	V2	Tissue DNA	NA	2014-12-08	No	No
SGI_CS_245	Gastric cancer	V2	Tissue DNA	NA	2015-03-13	NA	NA
SGI_CS_3353	Gastric cancer	V2	Tissue DNA	NA	NA	NA	NA
SGI_CS_3277	Pancreatic cancer	V2	FFPE	NA	2014-09-01	No	No
SGI_CS_1660	Kidney cancer	V2	FFPE	NA	2014-08-27	No	Yes
SGI_CS_3902	Common bile duct cancer (CBD cancer)	V2	FFPE	NA	2014-12-30	No	No
SGI_CS_981	Gastric cancer	V2	Tissue DNA	NA	2014-11-28	No	Yes
SGI_CS_2164	other sarcomas	V2	FFPE	NA	2014-01-28	No	Yes
SGI_CS_2419	Colorectal cancer	V2	FFPE	NA	NA	Yes	Yes
SGI_CS_4826	Colorectal cancer	V2	FFPE	NA	2014-03-25	No	Yes
SGI_CS_2123	Brain Astrocytoma	V2	FFPE	NA	2014-12-11	No	No
SGI_CS_3102	Colorectal cancer	V2	FFPE	NA	2011-03-08	Yes	Yes
SGI_CS_1724	other sarcomas	V2	FFPE	NA	2013-05-20	Yes	No
SGI_CS_2908	Colorectal cancer	V2	Tissue DNA	NA	2015-03-16	NA	NA
SGI_CS_4028	Gastric cancer	V2	Tissue DNA	NA	2015-01-02	No	Yes
SGI_CS_4614	Colorectal cancer	V2	FFPE	NA	2009-03-12	Yes	No
SGI_CS_1511	Pancreatic cancer	V2	FFPE	NA	2013-01-29	Yes	No
SGI_CS_1439	Kidney cancer	V2	FFPE	NA	2014-04-16	No	No
SGI_CS_3482	Kidney cancer	V2	FFPE	NA	2013-10-10	No	Yes
SGI_CS_2	Ampula of Vater cancer (AoV cancer)	V2	FFPE	NA	2013-01-19	Yes	Yes
SGI_CS_2340	Lung cancer	V2	Tissue DNA	NA	2013-07-03	No	No
SGI_CS_2589	Esophageal Squamous cell carcinoma	V2	Tissue DNA	NA	NA	NA	NA
SGI_CS_3131	Gastric cancer	V2	Tissue DNA	NA	2014-08-20	No	Yes
SGI_CS_3475	Esophageal Squamous cell carcinoma	V2	Tissue DNA	NA	2015-03-04	NA	NA
SGI_CS_4097	Lung cancer	V2	Tissue DNA	2015-03-05	2013-07-23	No	Yes
SGI_CS_963	Lung cancer	V2	Tissue DNA	NA	2013-06-14	No	Yes
SGI_CS_2166	Lung cancer	V2	Tissue DNA	NA	2015-03-06	NA	NA
SGI_CS_4743	Colorectal cancer	V2	Tissue DNA	NA	2014-02-10	No	No
SGI_CS_3233	Lung cancer	V2	Tissue DNA	NA	2015-01-25	NA	NA
SGI_CS_4350	Gastric cancer	V2	Tissue DNA	NA	NA	NA	NA
SGI_CS_5025	Gastric cancer	V2	Tissue DNA	NA	NA	NA	NA
SGI_CS_2627	other stomach tumors	V2	Tissue DNA	NA	NA	NA	NA
SGI_CS_3294	other stomach tumors	V2	Tissue DNA	NA	NA	NA	NA
SGI_CS_516	Gastric cancer	V2	FFPE	NA	2015-02-11	NA	NA
SGI_CS_3693	Gastric cancer	V2	Cell DNA	NA	2014-12-26	NA	NA
SGI_CS_2659	Gastric cancer	V2	Cell DNA	NA	2013-01-04	NA	NA
SGI_CS_1047	Gastric cancer	V2	Cell DNA	NA	2015-01-13	NA	NA
SGI_CS_2403	Gastric cancer	V2	Cell DNA	NA	NA	NA	NA
SGI_CS_215	Gastric cancer	V2	Cell DNA	NA	2013-12-24	NA	NA
SGI_CS_747	Gastric cancer	V2	Cell DNA	NA	2014-03-12	NA	NA
[truncated: 3,181 more rows]
