# Supplementary material for: Prevalence and detection of low-allele-fraction variants in clinical cancer samples
Source: Nat Commun. 2017 Nov 9;8:1377. doi: 10.1038/s41467-017-01470-y (PMC5680209; doi:10.1038/s41467-017-01470-y)
Supplement: Supplementary file 6 — Supplementary Data 3 [file 41467_2017_1470_MOESM6_ESM.xlsx]

## Sheet: Supplementary Data 3
Supplementary Data 3. Sequencing quality and estimated purity metrics of 5095 samples.
Sample ID	GC(%)	Q30(%)	Duplication(%)	Mean coverage	Estimated purity(%)
SGI_CS_3244	48	88	48	552	100
SGI_CS_2266	47	88	19	1029	6
SGI_CS_2559	48	87	32	727	56
SGI_CS_1579	48	87	30	757	94
SGI_CS_2015	48	88	21	993	78
SGI_CS_1865	48	88	30	948	86
SGI_CS_1910	47	88	24	1014	21
SGI_CS_4094	48	92	55	516	86
SGI_CS_3694	50	92	49	595	75
SGI_CS_4041	48	92	28	930	33
SGI_CS_4634	48	92	28	961	56
SGI_CS_1801	49	91	41	592	94
SGI_CS_2396	50	91	57	516	94
SGI_CS_790	48	92	42	812	22
SGI_CS_2705	47	92	22	1037	33
SGI_CS_4973	48	91	22	969	27
SGI_CS_2078	49	92	39	571	27
SGI_CS_1443	48	92	21	914	58
SGI_CS_5027	48	91	23	1019	10
SGI_CS_5081	48	91	20	1112	86
SGI_CS_1332	48	93	22	883	27
SGI_CS_1599	48	93	26	855	NA
SGI_CS_4098	49	93	39	602	8
SGI_CS_645	48	93	28	805	86
SGI_CS_146	49	92	37	627	22
SGI_CS_3197	48	93	18	826	33
SGI_CS_3711	48	92	22	856	78
SGI_CS_4194	48	90	26	940	27
SGI_CS_4715	46	93	16	1552	NA
SGI_CS_1571	46	92	17	1572	NA
SGI_CS_476	45	93	16	1475	39
SGI_CS_455	46	93	15	1637	59
SGI_CS_2362	45	93	13	1769	77
SGI_CS_2970	46	93	16	1537	NA
SGI_CS_3676	46	91	18	1323	23
SGI_CS_4539	46	91	15	1412	24
SGI_CS_1774	47	91	18	1524	20
SGI_CS_587	49	92	19	1764	NA
SGI_CS_522	51	91	37	1080	NA
SGI_CS_1054	45	90	14	934	81
SGI_CS_3706	46	90	12	1002	51
SGI_CS_3329	46	90	12	754	33
SGI_CS_195	46	89	17	817	38
SGI_CS_2920	46	92	15	1464	63
SGI_CS_4457	46	93	14	1618	38
SGI_CS_3466	46	92	15	1573	NA
SGI_CS_4372	46	92	19	1611	NA
SGI_CS_2769	46	93	19	1414	NA
SGI_CS_636	49	92	18	1681	NA
SGI_CS_571	51	91	40	1047	NA
SGI_CS_4324	50	92	15	1743	36
SGI_CS_3283	50	92	19	1565	44
SGI_CS_5011	48	92	20	1502	44
SGI_CS_5039	51	91	43	877	NA
SGI_CS_353	48	91	15	1148	100
SGI_CS_4726	48	92	19	1048	100
SGI_CS_4242	49	91	18	1490	17
SGI_CS_4181	48	91	17	1069	100
SGI_CS_859	50	91	21	1402	33
SGI_CS_3243	51	91	15	1746	NA
SGI_CS_874	46	92	15	1770	90
SGI_CS_1434	49	92	33	764	78
SGI_CS_1015	48	92	26	864	22
SGI_CS_3464	48	93	25	851	22
SGI_CS_1018	48	93	21	800	10
SGI_CS_2909	53	91	51	396	22
SGI_CS_657	49	92	24	815	78
SGI_CS_3616	48	92	19	823	12
SGI_CS_2503	48	91	22	820	38
SGI_CS_2344	48	93	22	861	56
SGI_CS_2901	50	92	41	693	63
SGI_CS_4876	48	92	28	929	15
SGI_CS_761	49	92	22	990	22
SGI_CS_4765	48	88	21	912	27
SGI_CS_2459	49	88	26	973	22
SGI_CS_804	49	88	26	867	78
SGI_CS_2549	49	89	24	971	100
SGI_CS_965	49	88	34	714	27
SGI_CS_1113	47	88	69	430	17
SGI_CS_1496	48	88	18	992	22
SGI_CS_2815	48	89	22	980	33
SGI_CS_3324	48	88	22	937	27
SGI_CS_2884	50	88	45	584	36
SGI_CS_1858	48	89	29	771	38
SGI_CS_3763	49	87	31	824	27
SGI_CS_4217	48	88	18	1024	8
SGI_CS_4537	47	89	22	950	23
SGI_CS_4413	48	87	31	932	22
SGI_CS_2283	47	88	23	852	21
SGI_CS_1265	49	88	33	757	32
SGI_CS_2680	47	88	27	759	11
SGI_CS_237	49	87	46	592	100
SGI_CS_1710	48	89	29	861	9
SGI_CS_3672	49	88	53	611	26
SGI_CS_5008	48	86	30	936	67
SGI_CS_2386	47	87	35	940	78
SGI_CS_2906	48	88	24	927	20
SGI_CS_1143	48	87	30	907	53
SGI_CS_2532	48	88	36	755	17
SGI_CS_2731	48	89	21	931	22
SGI_CS_4483	47	89	28	843	27
SGI_CS_4476	49	88	32	932	94
SGI_CS_4102	49	87	29	944	37
SGI_CS_1366	48	88	37	686	25
SGI_CS_191	49	87	37	722	17
SGI_CS_1097	47	90	29	825	NA
SGI_CS_4627	48	88	34	758	23
SGI_CS_2561	48	87	24	840	28
SGI_CS_1241	49	87	23	924	63
SGI_CS_1998	49	87	55	359	26
SGI_CS_3741	50	88	63	311	14
SGI_CS_3922	48	89	50	489	70
SGI_CS_4431	50	89	59	351	78
SGI_CS_4881	49	89	58	326	23
SGI_CS_853	48	90	59	422	86
SGI_CS_67	49	89	62	365	100
SGI_CS_294	49	88	45	567	100
SGI_CS_4023	48	89	51	536	38
SGI_CS_4564	48	90	40	622	24
SGI_CS_2149	49	89	44	586	50
SGI_CS_2292	48	88	32	956	25
SGI_CS_2208	48	88	26	947	33
SGI_CS_3999	49	88	23	1024	22
SGI_CS_135	53	90	38	855	82
SGI_CS_242	48	91	20	1291	56
SGI_CS_231	46	93	18	1464	NA
SGI_CS_1536	46	92	15	1266	50
SGI_CS_4126	46	91	16	1208	63
SGI_CS_4689	46	92	14	1515	73
SGI_CS_427	46	90	14	1441	NA
SGI_CS_2635	46	91	14	1340	NA
SGI_CS_4847	46	92	14	1440	65
SGI_CS_406	46	90	15	1401	NA
SGI_CS_222	46	91	18	1417	60
SGI_CS_4976	47	91	15	1450	86
SGI_CS_2393	46	91	18	1392	78
SGI_CS_3278	46	91	18	1498	39
SGI_CS_897	46	91	28	890	59
SGI_CS_1975	46	91	25	810	11
SGI_CS_3122	46	90	25	813	17
SGI_CS_2679	47	91	38	817	35
SGI_CS_2482	51	90	21	1419	22
SGI_CS_4237	48	90	17	1476	NA
SGI_CS_198	50	89	16	1472	NA
SGI_CS_1689	49	90	22	1144	NA
SGI_CS_4563	49	91	13	1438	NA
SGI_CS_792	50	90	23	1219	44
SGI_CS_2833	50	91	20	1447	53
SGI_CS_1267	46	93	19	1476	85
SGI_CS_4707	46	91	19	1475	NA
SGI_CS_1813	46	91	19	1336	50
SGI_CS_4353	46	91	17	1498	56
SGI_CS_4519	45	90	13	1111	NA
SGI_CS_2975	49	91	18	1410	78
SGI_CS_741	46	92	14	1010	8
SGI_CS_2452	45	88	21	907	12
SGI_CS_4903	46	92	20	875	NA
SGI_CS_2251	46	92	29	778	86
SGI_CS_2659	46	92	16	917	12
SGI_CS_3370	46	91	14	1037	27
SGI_CS_1470	46	90	21	1099	22
SGI_CS_2042	45	87	14	1023	33
SGI_CS_2403	46	92	13	1026	33
SGI_CS_3751	46	91	13	936	10
SGI_CS_2289	45	92	15	1036	12
SGI_CS_3441	46	92	17	976	28
SGI_CS_4871	46	92	17	888	NA
SGI_CS_2748	46	91	21	1027	17
SGI_CS_3831	46	90	15	902	44
SGI_CS_1803	46	92	16	1013	10
SGI_CS_2883	46	91	14	1027	NA
SGI_CS_1886	46	91	20	953	10
SGI_CS_218	46	93	24	942	27
SGI_CS_3712	49	90	30	1248	44
SGI_CS_1088	48	91	24	1382	NA
SGI_CS_1672	48	90	27	933	100
SGI_CS_1497	50	90	21	1477	27
SGI_CS_5084	49	90	14	1646	27
SGI_CS_525	48	88	16	1511	18
SGI_CS_4531	50	91	44	789	0
SGI_CS_5066	47	90	25	1349	NA
SGI_CS_2556	47	90	18	1508	90
SGI_CS_3331	49	90	19	1571	50
SGI_CS_4730	46	91	15	1528	44
SGI_CS_2600	46	91	17	1432	NA
SGI_CS_236	52	90	29	981	56
SGI_CS_4687	46	90	9	1298	50
SGI_CS_4067	45	91	7	1162	65
SGI_CS_932	46	91	8	1254	32
SGI_CS_4135	46	90	7	1557	NA
SGI_CS_2070	47	91	10	1283	65
SGI_CS_3360	50	89	11	1406	NA
SGI_CS_3254	50	89	23	1007	33
SGI_CS_2513	51	88	26	939	27
SGI_CS_1950	49	90	36	900	17
SGI_CS_1423	49	89	11	1486	1
SGI_CS_3531	49	89	11	1374	NA
SGI_CS_1415	50	89	14	1353	NA
SGI_CS_2067	50	89	19	1253	82
SGI_CS_4569	46	92	17	1252	NA
SGI_CS_834	46	90	13	1175	NA
SGI_CS_4147	46	92	17	1299	NA
SGI_CS_2662	46	90	13	1219	NA
SGI_CS_45	46	90	13	1112	27
SGI_CS_1220	46	90	14	1233	NA
SGI_CS_917	46	90	11	1128	68
SGI_CS_28	46	90	12	1170	13
SGI_CS_3513	46	90	12	1289	13
SGI_CS_2501	46	91	12	1185	NA
SGI_CS_3316	46	90	13	1324	NA
SGI_CS_3795	49	89	12	1315	NA
SGI_CS_3729	49	91	16	1408	NA
SGI_CS_1239	46	91	11	1347	NA
SGI_CS_4791	46	92	16	1432	NA
SGI_CS_3461	49	89	13	1407	70
SGI_CS_480	49	91	16	1503	NA
SGI_CS_2567	45	90	13	1201	4
SGI_CS_380	45	90	11	1026	NA
SGI_CS_3035	45	90	13	1139	NA
SGI_CS_3404	45	90	12	1175	NA
SGI_CS_1012	45	90	14	1237	NA
SGI_CS_2636	45	90	12	1380	NA
SGI_CS_602	48	88	28	851	100
SGI_CS_3061	49	89	44	583	100
SGI_CS_4587	49	89	38	732	100
SGI_CS_1520	48	89	27	884	100
SGI_CS_715	46	90	22	1003	NA
SGI_CS_3691	52	87	41	609	100
SGI_CS_2839	48	89	26	917	100
SGI_CS_3962	48	87	23	990	33
SGI_CS_4997	48	90	22	1034	27
SGI_CS_2007	48	89	29	920	94
SGI_CS_716	48	89	22	1093	24
SGI_CS_3429	48	89	25	1057	100
SGI_CS_4660	49	89	33	794	23
SGI_CS_641	50	91	13	886	18
SGI_CS_248	47	92	17	932	27
SGI_CS_2617	49	92	31	698	19
SGI_CS_3481	49	92	32	726	54
SGI_CS_358	48	92	28	815	10
SGI_CS_2973	50	91	24	772	33
SGI_CS_4641	48	92	13	960	100
SGI_CS_759	51	91	30	677	51
SGI_CS_3206	49	92	20	835	50
SGI_CS_475	48	91	14	908	63
SGI_CS_1979	46	92	17	908	28
SGI_CS_2540	47	90	22	1116	NA
SGI_CS_3399	48	90	37	954	68
SGI_CS_1922	47	90	25	1073	NA
SGI_CS_4385	47	90	23	1093	4
SGI_CS_3332	47	90	21	1112	16
SGI_CS_3227	46	90	19	1107	NA
SGI_CS_1687	47	91	24	963	NA
SGI_CS_4835	47	92	19	1062	53
SGI_CS_283	47	92	20	940	NA
SGI_CS_4453	45	90	13	844	NA
SGI_CS_825	47	91	24	906	NA
SGI_CS_3852	47	92	29	982	68
SGI_CS_802	47	92	22	1088	NA
SGI_CS_564	47	89	24	1074	53
SGI_CS_3406	47	88	22	1118	NA
SGI_CS_2128	46	90	22	1127	84
SGI_CS_1843	46	90	27	983	NA
SGI_CS_1555	46	91	21	1100	20
SGI_CS_288	46	89	14	802	NA
SGI_CS_2604	47	90	27	871	NA
SGI_CS_4838	46	91	19	921	7
SGI_CS_1116	47	92	13	1127	NA
SGI_CS_934	47	91	11	1163	27
SGI_CS_858	46	89	20	779	NA
SGI_CS_1276	46	90	13	879	8
SGI_CS_1835	46	90	20	902	NA
SGI_CS_2591	48	90	23	821	33
SGI_CS_2657	46	89	19	818	NA
SGI_CS_3903	47	91	27	967	NA
SGI_CS_1081	47	89	19	783	44
SGI_CS_576	48	91	26	870	NA
SGI_CS_4214	46	92	18	1045	NA
SGI_CS_2827	47	89	12	943	10
SGI_CS_3367	47	89	13	924	NA
SGI_CS_720	46	89	12	955	10
SGI_CS_3824	47	89	14	1009	NA
SGI_CS_3377	47	90	11	904	48
SGI_CS_4318	47	90	12	940	32
SGI_CS_4777	47	89	10	1349	77
SGI_CS_4712	46	89	14	963	NA
SGI_CS_4713	47	88	13	994	NA
SGI_CS_4560	46	90	10	875	NA
SGI_CS_4763	44	90	13	774	73
SGI_CS_5040	46	89	11	1106	12
SGI_CS_1460	45	92	11	1017	NA
SGI_CS_3610	47	90	10	927	22
SGI_CS_2343	46	90	13	735	NA
SGI_CS_3878	47	89	11	951	18
SGI_CS_2544	47	89	11	981	53
SGI_CS_562	46	89	10	1039	NA
SGI_CS_3863	47	92	13	786	NA
SGI_CS_1988	47	88	11	1072	NA
SGI_CS_726	47	90	13	918	NA
SGI_CS_4814	47	92	23	989	NA
SGI_CS_2879	45	92	14	894	48
SGI_CS_566	45	93	15	917	3
SGI_CS_3143	45	93	15	845	100
SGI_CS_2263	48	92	16	966	26
SGI_CS_1034	47	91	13	1382	73
SGI_CS_4889	47	91	12	1492	21
SGI_CS_3765	46	90	14	1578	75
SGI_CS_2998	46	91	14	1355	90
SGI_CS_1824	46	91	11	1331	NA
SGI_CS_4913	46	90	13	1316	NA
SGI_CS_482	46	91	14	1412	55
SGI_CS_596	46	91	13	1440	52
SGI_CS_330	47	90	28	1097	53
SGI_CS_3221	46	89	13	1450	NA
SGI_CS_4714	46	89	16	1382	NA
SGI_CS_886	47	91	25	1362	68
SGI_CS_4364	46	90	14	1546	NA
SGI_CS_3604	46	91	14	1404	21
SGI_CS_1714	46	91	16	1298	NA
SGI_CS_2684	49	90	17	1199	44
SGI_CS_3019	49	92	17	902	100
SGI_CS_3134	48	92	23	808	27
SGI_CS_2925	50	92	49	475	100
SGI_CS_3742	50	90	29	764	100
SGI_CS_3272	49	91	25	790	100
SGI_CS_1694	49	90	18	938	100
SGI_CS_1685	51	90	33	688	100
SGI_CS_2333	48	91	18	874	28
SGI_CS_579	48	91	16	891	100
SGI_CS_4664	49	91	28	723	100
SGI_CS_4640	49	91	39	625	100
SGI_CS_850	47	91	16	1218	NA
SGI_CS_1500	46	91	16	935	NA
SGI_CS_1772	45	91	17	971	NA
SGI_CS_2137	45	92	14	944	NA
SGI_CS_473	45	92	15	892	NA
SGI_CS_1812	45	92	16	905	53
SGI_CS_4487	45	91	19	831	NA
SGI_CS_12	46	91	16	925	NA
SGI_CS_171	45	91	16	898	NA
SGI_CS_3135	46	91	13	957	65
SGI_CS_1320	48	90	23	964	33
SGI_CS_278	49	90	42	645	100
SGI_CS_3155	49	89	36	756	33
SGI_CS_751	49	88	30	849	94
SGI_CS_3883	47	90	13	975	22
SGI_CS_1967	50	91	23	938	33
SGI_CS_3007	50	91	35	734	100
SGI_CS_1238	49	91	28	938	100
SGI_CS_3453	48	91	9	1169	33
SGI_CS_3076	49	91	10	1099	59
SGI_CS_4642	51	89	9	1018	50
SGI_CS_2721	51	90	8	1021	33
SGI_CS_2667	45	92	10	1084	27
SGI_CS_3091	45	91	11	1051	33
SGI_CS_509	45	91	10	1095	73
SGI_CS_588	52	90	42	707	100
SGI_CS_3173	49	91	8	1118	82
SGI_CS_4051	45	89	8	799	78
SGI_CS_350	45	89	10	894	78
SGI_CS_76	51	82	42	554	NA
SGI_CS_3004	52	82	36	729	21
SGI_CS_3430	51	81	26	785	NA
SGI_CS_389	52	81	29	632	13
SGI_CS_4398	52	81	38	702	NA
SGI_CS_3658	51	80	38	635	NA
SGI_CS_777	50	82	33	491	38
SGI_CS_2023	52	80	44	587	17
SGI_CS_4197	51	80	43	538	13
SGI_CS_1828	51	81	40	729	8
SGI_CS_4947	52	80	24	942	NA
SGI_CS_1964	51	82	32	684	10
SGI_CS_2237	52	81	41	654	90
SGI_CS_4603	52	80	30	863	NA
SGI_CS_4107	52	80	29	837	23
SGI_CS_2168	53	79	36	668	44
SGI_CS_549	50	82	23	870	33
SGI_CS_1210	52	80	32	748	14
SGI_CS_4899	51	81	31	810	NA
SGI_CS_92	44	91	10	415	NA
SGI_CS_3062	45	88	12	1012	NA
SGI_CS_2347	45	90	9	826	78
SGI_CS_1745	45	89	8	853	NA
SGI_CS_961	45	89	9	989	NA
SGI_CS_655	45	88	10	1047	8
SGI_CS_3308	45	90	8	963	NA
SGI_CS_468	45	89	9	1014	NA
SGI_CS_1122	45	87	33	665	21
SGI_CS_4606	45	89	10	892	NA
SGI_CS_273	45	88	10	1322	17
SGI_CS_4332	45	88	9	948	NA
SGI_CS_2686	45	88	9	904	59
SGI_CS_2417	45	88	11	783	78
SGI_CS_285	45	88	9	1077	18
SGI_CS_647	45	90	8	1105	NA
SGI_CS_4418	46	88	17	1005	NA
SGI_CS_1467	45	88	9	1108	NA
SGI_CS_4949	45	88	8	1193	85
SGI_CS_2100	45	88	9	950	78
SGI_CS_2182	44	89	9	783	NA
SGI_CS_370	49	89	14	797	NA
SGI_CS_2499	45	90	16	464	NA
SGI_CS_594	45	90	14	812	NA
SGI_CS_3445	45	90	11	834	NA
SGI_CS_3211	44	90	11	815	NA
SGI_CS_3388	45	90	17	862	NA
SGI_CS_431	44	90	11	690	NA
SGI_CS_4012	45	88	12	797	NA
SGI_CS_2186	45	90	9	883	NA
SGI_CS_1172	46	88	8	878	78
SGI_CS_943	44	90	8	686	70
SGI_CS_4188	46	89	8	939	NA
SGI_CS_2077	45	89	12	915	NA
SGI_CS_3383	43	90	7	495	33
SGI_CS_1322	45	89	8	879	NA
SGI_CS_534	44	89	10	1098	NA
SGI_CS_4019	45	89	10	1002	NA
SGI_CS_2114	44	87	11	1042	NA
SGI_CS_1245	44	88	12	950	NA
SGI_CS_449	45	88	11	1027	NA
SGI_CS_603	45	89	9	921	20
SGI_CS_1550	46	90	10	976	36
SGI_CS_3315	45	90	8	981	85
SGI_CS_4111	44	90	10	1090	16
SGI_CS_3154	45	89	10	915	91
SGI_CS_1095	45	90	9	912	70
SGI_CS_2917	45	88	11	1243	95
SGI_CS_51	45	90	9	882	73
SGI_CS_4898	45	89	11	1115	33
SGI_CS_3500	45	90	10	1064	81
SGI_CS_1136	50	87	20	1022	NA
SGI_CS_2959	52	85	23	870	10
SGI_CS_2855	49	87	22	932	86
SGI_CS_383	54	84	14	959	53
SGI_CS_177	54	86	15	1049	46
SGI_CS_3330	45	90	11	839	94
SGI_CS_2919	45	88	13	973	NA
SGI_CS_160	45	89	11	1030	89
SGI_CS_2691	48	88	24	996	80
SGI_CS_2235	46	87	13	1137	33
SGI_CS_3612	45	88	11	1191	NA
SGI_CS_4411	45	88	14	1087	38
SGI_CS_1867	47	88	14	1096	100
SGI_CS_2461	45	87	12	1182	44
SGI_CS_2653	44	87	18	1144	56
SGI_CS_893	45	89	18	1137	NA
SGI_CS_1661	45	88	17	1181	NA
SGI_CS_4644	45	87	30	920	NA
SGI_CS_4766	42	89	13	655	14
SGI_CS_4499	44	86	26	1082	NA
SGI_CS_3920	45	85	25	1068	NA
SGI_CS_2395	45	88	18	1141	50
SGI_CS_559	45	86	12	1000	NA
SGI_CS_1919	45	87	13	953	38
SGI_CS_835	45	88	12	1026	NA
SGI_CS_1888	41	89	8	310	56
SGI_CS_977	45	87	13	1047	NA
SGI_CS_4169	45	88	13	988	NA
SGI_CS_4492	43	88	11	616	NA
SGI_CS_686	45	88	18	816	NA
SGI_CS_3756	45	88	13	839	70
SGI_CS_4940	45	86	30	712	NA
SGI_CS_771	45	86	16	952	NA
SGI_CS_2080	45	89	11	1023	82
SGI_CS_3271	46	88	12	1141	67
SGI_CS_2794	45	86	15	1051	77
SGI_CS_2676	47	88	10	1031	NA
SGI_CS_3987	46	87	14	1061	51
SGI_CS_118	45	86	13	947	57
SGI_CS_2410	46	88	12	970	24
SGI_CS_3696	46	87	37	699	NA
SGI_CS_3496	47	86	10	973	55
SGI_CS_5048	45	87	12	925	NA
SGI_CS_4344	46	85	14	963	36
SGI_CS_1235	47	86	10	948	75
SGI_CS_357	45	88	10	946	40
SGI_CS_502	45	89	22	812	NA
SGI_CS_1594	45	87	10	964	NA
SGI_CS_2613	46	87	10	963	6
SGI_CS_3335	45	89	15	944	87
SGI_CS_2049	45	88	11	970	NA
SGI_CS_4597	45	90	12	892	33
SGI_CS_1478	46	90	11	905	48
SGI_CS_2311	45	89	22	867	36
SGI_CS_1673	45	90	18	880	41
SGI_CS_3275	46	87	14	907	25
SGI_CS_1298	44	89	13	966	48
SGI_CS_2407	46	89	9	935	74
SGI_CS_3854	46	89	12	975	77
SGI_CS_4400	45	90	9	865	57
SGI_CS_1704	45	87	8	852	57
SGI_CS_4218	47	88	22	806	NA
SGI_CS_1742	47	87	16	813	63
SGI_CS_1677	44	88	16	1068	57
SGI_CS_2392	46	88	35	871	63
SGI_CS_4479	44	89	11	1064	56
SGI_CS_4339	45	89	27	869	NA
SGI_CS_1957	46	88	16	967	70
SGI_CS_3900	46	89	11	1089	84
SGI_CS_4819	44	87	14	914	NA
SGI_CS_2180	45	89	10	1108	NA
SGI_CS_3573	45	89	15	1218	NA
SGI_CS_2006	45	88	15	1094	56
SGI_CS_1631	45	88	17	1075	50
SGI_CS_3794	45	89	15	970	22
SGI_CS_1016	45	88	11	1352	53
SGI_CS_3563	45	88	10	1022	53
SGI_CS_610	45	88	11	1064	NA
SGI_CS_1230	45	88	9	1043	86
SGI_CS_718	44	88	9	982	NA
SGI_CS_1200	45	89	9	987	82
SGI_CS_295	44	86	9	892	17
SGI_CS_3214	44	88	11	1000	33
SGI_CS_4384	45	89	10	1040	50
SGI_CS_3896	46	87	9	1042	63
SGI_CS_5050	45	88	10	898	50
SGI_CS_2276	45	88	10	945	63
SGI_CS_2050	46	87	9	975	51
SGI_CS_4052	45	87	10	1027	NA
SGI_CS_3023	45	87	9	949	18
SGI_CS_5054	45	87	9	1161	NA
SGI_CS_1764	45	88	9	1125	78
SGI_CS_1350	45	88	30	794	38
SGI_CS_4566	45	86	11	1020	NA
SGI_CS_4455	44	89	13	984	38
SGI_CS_2907	53	89	36	742	8
SGI_CS_279	54	88	19	973	28
SGI_CS_4250	51	89	15	1052	56
SGI_CS_659	51	90	31	767	NA
SGI_CS_2941	50	88	21	897	70
SGI_CS_3728	52	89	27	859	48
SGI_CS_3020	53	88	27	870	63
SGI_CS_1205	52	89	44	588	NA
SGI_CS_2661	51	88	23	805	84
SGI_CS_3622	51	88	39	567	86
SGI_CS_1087	52	89	37	658	25
SGI_CS_1491	48	89	28	565	55
SGI_CS_1640	49	91	26	862	NA
SGI_CS_773	52	89	46	443	72
SGI_CS_2205	50	90	29	868	NA
SGI_CS_2608	52	90	16	1018	86
SGI_CS_3723	51	90	21	1017	NA
SGI_CS_2759	50	90	18	1083	NA
SGI_CS_1642	53	89	21	1030	41
SGI_CS_1226	53	90	30	925	83
SGI_CS_2933	53	89	25	958	63
SGI_CS_3081	50	90	41	586	NA
SGI_CS_3171	51	90	33	750	100
SGI_CS_1053	52	90	27	1034	NA
SGI_CS_3230	52	90	29	845	55
SGI_CS_1667	52	89	34	754	NA
SGI_CS_634	53	89	33	820	12
SGI_CS_1142	49	90	39	522	NA
SGI_CS_3974	52	89	36	705	NA
SGI_CS_2830	51	87	37	544	48
SGI_CS_3409	51	86	39	512	81
SGI_CS_982	50	86	43	493	NA
SGI_CS_879	52	88	30	688	72
SGI_CS_481	52	89	30	734	NA
SGI_CS_1517	51	89	31	641	78
SGI_CS_4987	54	89	25	969	28
SGI_CS_161	53	89	26	846	17
SGI_CS_1347	54	89	18	1010	13
SGI_CS_1747	54	90	22	902	NA
SGI_CS_1514	53	90	25	997	18
SGI_CS_3592	52	90	35	818	20
SGI_CS_262	54	88	18	1053	63
SGI_CS_1598	54	89	20	958	44
SGI_CS_2279	53	88	20	957	18
SGI_CS_5065	53	88	23	887	81
SGI_CS_4846	52	89	16	1122	68
SGI_CS_3853	52	88	17	1095	NA
SGI_CS_3050	53	89	24	957	94
SGI_CS_2904	54	87	26	853	33
SGI_CS_2838	49	90	39	519	90
SGI_CS_3877	54	88	20	1051	NA
SGI_CS_1987	52	85	59	355	56
SGI_CS_3421	51	87	40	633	77
SGI_CS_3704	50	91	32	560	90
SGI_CS_4813	51	91	30	583	46
SGI_CS_464	49	90	36	460	97
SGI_CS_1427	44	88	12	1052	78
SGI_CS_4546	46	83	11	1086	81
SGI_CS_1389	45	82	13	1443	22
SGI_CS_2894	45	84	12	1270	NA
SGI_CS_3556	46	84	10	1016	28
SGI_CS_4631	46	83	10	1124	NA
SGI_CS_2687	46	83	11	1049	50
SGI_CS_3492	45	82	13	985	27
SGI_CS_1908	45	83	9	1156	NA
SGI_CS_495	46	83	12	1134	86
SGI_CS_4314	45	83	12	1180	86
SGI_CS_3915	45	82	11	1120	77
SGI_CS_3074	46	82	30	1032	95
SGI_CS_3153	46	82	16	1219	50
SGI_CS_2038	46	82	11	1157	95
SGI_CS_3719	45	82	14	1276	62
SGI_CS_713	45	82	13	1032	70
SGI_CS_2674	45	82	15	1131	70
SGI_CS_1260	45	82	12	1115	75
SGI_CS_1573	45	83	18	1030	84
SGI_CS_3018	45	84	12	1188	NA
SGI_CS_1845	45	84	14	1246	78
SGI_CS_1271	45	83	11	1221	39
SGI_CS_4335	45	83	12	1167	NA
SGI_CS_2375	45	83	13	1241	51
SGI_CS_1452	45	84	17	1042	41
SGI_CS_551	53	90	25	844	NA
SGI_CS_3583	52	90	33	799	22
SGI_CS_865	52	90	31	761	NA
SGI_CS_1554	51	90	35	635	27
SGI_CS_2793	53	90	26	804	8
SGI_CS_5005	54	91	19	953	NA
SGI_CS_1686	51	89	34	598	13
SGI_CS_3746	53	89	21	854	89
SGI_CS_911	50	90	42	518	NA
SGI_CS_436	51	91	45	507	NA
SGI_CS_1785	51	91	37	629	59
SGI_CS_4096	53	89	29	762	NA
SGI_CS_3309	54	89	41	605	10
SGI_CS_1800	53	91	53	394	33
SGI_CS_2607	52	91	56	347	96
SGI_CS_2063	52	90	58	344	8
SGI_CS_4450	53	89	34	694	NA
SGI_CS_4512	56	81	21	829	86
SGI_CS_1084	54	84	20	1064	NA
SGI_CS_1595	55	85	34	699	88
SGI_CS_40	53	88	38	692	NA
SGI_CS_1609	52	89	44	673	NA
SGI_CS_100	55	88	22	1113	NA
SGI_CS_3434	54	89	22	982	NA
SGI_CS_2867	55	88	26	949	NA
SGI_CS_2405	54	87	28	908	NA
SGI_CS_4904	51	88	49	436	8
SGI_CS_1450	53	88	48	475	NA
SGI_CS_763	53	88	34	758	2
SGI_CS_187	53	90	39	708	NA
SGI_CS_2163	54	86	30	852	NA
SGI_CS_3664	55	87	27	891	NA
SGI_CS_3545	50	89	42	508	17
SGI_CS_3748	50	90	50	408	NA
SGI_CS_889	53	89	29	851	84
SGI_CS_2492	53	87	46	540	NA
SGI_CS_133	52	88	35	668	NA
SGI_CS_2035	53	88	36	667	NA
SGI_CS_1898	53	89	36	749	6
SGI_CS_3087	52	88	42	568	10
SGI_CS_4840	55	88	17	1036	21
SGI_CS_1531	54	88	28	895	33
SGI_CS_2751	53	88	40	649	NA
SGI_CS_2733	52	88	42	644	NA
SGI_CS_3152	53	88	33	840	NA
SGI_CS_2020	54	89	24	975	NA
SGI_CS_5000	53	88	44	406	NA
SGI_CS_3653	52	88	34	698	50
SGI_CS_2931	52	88	55	328	17
SGI_CS_1309	51	89	39	543	31
SGI_CS_1792	53	88	38	735	28
SGI_CS_411	52	88	33	699	25
SGI_CS_1299	52	89	42	581	31
SGI_CS_1215	53	88	42	628	78
SGI_CS_332	50	89	54	354	26
SGI_CS_1112	52	88	39	614	NA
SGI_CS_1736	52	88	46	466	28
SGI_CS_3635	53	88	52	516	NA
SGI_CS_4488	52	88	44	532	8
SGI_CS_4074	53	88	47	506	NA
SGI_CS_868	54	88	28	905	NA
SGI_CS_5069	53	88	60	386	18
SGI_CS_292	52	88	50	500	12
SGI_CS_2860	53	87	47	609	38
SGI_CS_4433	53	88	32	762	NA
SGI_CS_2621	53	87	24	935	6
SGI_CS_4116	53	88	30	829	28
SGI_CS_2630	52	89	26	795	NA
SGI_CS_2061	52	88	28	764	25
SGI_CS_2535	51	89	30	719	NA
SGI_CS_3095	53	88	23	843	NA
SGI_CS_2729	52	88	26	777	NA
SGI_CS_1428	53	87	21	925	NA
SGI_CS_2397	52	89	27	785	51
SGI_CS_2747	55	89	19	985	13
SGI_CS_1811	53	89	24	829	17
SGI_CS_1935	54	88	25	861	NA
SGI_CS_4399	54	89	23	901	NA
SGI_CS_1507	55	88	21	1029	NA
SGI_CS_421	54	89	19	941	NA
SGI_CS_4284	45	90	12	982	77
SGI_CS_4338	45	90	11	900	NA
SGI_CS_347	45	91	10	996	84
SGI_CS_1874	45	91	16	1117	85
SGI_CS_861	45	90	11	1140	NA
SGI_CS_2610	45	91	11	909	34
SGI_CS_2494	44	90	12	1003	NA
SGI_CS_2718	53	85	29	815	20
SGI_CS_3544	52	85	27	858	48
SGI_CS_29	52	86	30	847	31
SGI_CS_4412	52	86	28	804	NA
SGI_CS_2782	44	88	12	1104	NA
SGI_CS_2609	45	88	11	951	NA
SGI_CS_4884	45	88	10	1140	NA
SGI_CS_2516	45	89	12	1086	94
SGI_CS_3384	45	89	15	1120	NA
SGI_CS_2981	45	89	12	1129	NA
SGI_CS_1184	45	88	12	1069	NA
SGI_CS_1279	45	88	11	1005	NA
SGI_CS_3611	44	87	10	1073	NA
SGI_CS_3871	53	88	29	660	56
SGI_CS_4509	54	89	26	837	14
SGI_CS_2555	53	87	26	707	41
SGI_CS_1382	54	87	25	876	33
SGI_CS_3012	50	88	32	627	12
SGI_CS_3582	52	87	28	782	8
SGI_CS_4239	51	86	37	546	27
SGI_CS_1080	51	87	32	611	33
SGI_CS_1729	50	88	32	634	10
SGI_CS_650	50	88	31	406	78
SGI_CS_1264	52	89	30	420	50
SGI_CS_3166	54	86	38	498	24
SGI_CS_4228	55	86	41	594	72
SGI_CS_2511	56	86	26	928	NA
SGI_CS_1293	54	87	37	384	28
SGI_CS_2887	55	87	30	567	46
SGI_CS_1733	53	85	38	326	38
SGI_CS_4809	52	89	32	748	22
SGI_CS_717	46	90	15	942	32
SGI_CS_3504	45	90	15	925	55
SGI_CS_1893	45	90	17	949	NA
SGI_CS_1140	45	90	16	974	10
SGI_CS_4799	51	86	28	806	NA
SGI_CS_1310	47	87	14	887	55
SGI_CS_1071	45	88	9	1126	86
SGI_CS_4306	45	88	10	986	50
SGI_CS_541	45	88	17	940	81
SGI_CS_4117	45	89	12	845	77
SGI_CS_4529	45	92	12	1209	NA
SGI_CS_3472	45	91	11	1146	NA
SGI_CS_4513	46	92	13	1157	86
SGI_CS_423	45	91	11	1082	NA
SGI_CS_4676	45	92	11	1148	81
SGI_CS_4832	45	90	11	1100	95
SGI_CS_1167	51	90	54	502	NA
SGI_CS_1558	46	91	9	1121	73
SGI_CS_3833	45	89	10	1069	80
SGI_CS_3936	47	93	23	1021	32
SGI_CS_80	49	86	32	932	67
SGI_CS_1894	49	90	19	1126	36
SGI_CS_4319	50	91	28	978	59
SGI_CS_3253	48	89	23	1045	22
SGI_CS_2744	51	90	44	754	24
SGI_CS_123	46	92	14	1175	33
SGI_CS_1852	49	87	24	1015	86
SGI_CS_1943	48	92	21	865	78
SGI_CS_3506	50	91	50	632	70
SGI_CS_901	48	92	17	889	NA
SGI_CS_1954	48	92	17	871	15
SGI_CS_3420	49	92	19	939	80
SGI_CS_4180	48	93	17	1000	NA
SGI_CS_3820	48	93	11	1043	57
SGI_CS_4371	49	92	29	826	70
SGI_CS_972	47	92	24	697	92
SGI_CS_1168	50	91	22	865	1
SGI_CS_4582	46	92	15	887	NA
SGI_CS_3737	45	92	17	838	NA
SGI_CS_4680	45	93	15	870	94
SGI_CS_2159	46	92	17	910	65
SGI_CS_738	46	92	18	871	63
SGI_CS_1709	45	93	13	869	NA
SGI_CS_1649	45	93	13	1123	NA
SGI_CS_3542	45	92	11	1336	63
SGI_CS_259	45	93	11	1100	28
SGI_CS_4616	45	93	11	1211	57
SGI_CS_3493	45	93	10	1068	41
SGI_CS_2187	45	92	11	1062	NA
SGI_CS_24	53	88	32	943	14
SGI_CS_4196	54	89	19	1003	72
SGI_CS_2112	51	90	37	509	55
SGI_CS_3932	50	90	33	665	28
SGI_CS_620	50	90	43	541	33
SGI_CS_324	52	88	43	597	4
SGI_CS_4985	50	88	44	564	NA
SGI_CS_2564	52	89	39	613	10
SGI_CS_4464	49	90	52	575	55
SGI_CS_2858	55	89	25	980	48
SGI_CS_4150	46	91	11	1233	65
SGI_CS_3957	45	91	12	1329	81
SGI_CS_3425	52	87	32	570	13
SGI_CS_809	52	88	27	752	NA
SGI_CS_1829	52	87	28	601	16
SGI_CS_1990	52	88	23	743	70
SGI_CS_4764	49	89	40	432	13
SGI_CS_2026	46	92	17	946	56
SGI_CS_4174	45	91	13	1118	NA
SGI_CS_3661	45	92	9	1130	50
SGI_CS_3369	45	90	10	1136	55
SGI_CS_4382	44	91	12	1197	NA
SGI_CS_4377	46	92	16	1239	94
SGI_CS_4719	45	90	12	1162	NA
SGI_CS_4268	45	91	13	1141	70
SGI_CS_1581	45	91	11	992	NA
SGI_CS_2605	45	91	13	949	24
SGI_CS_884	44	92	13	989	56
SGI_CS_1634	45	92	15	1015	33
SGI_CS_4911	53	87	15	928	77
SGI_CS_4267	45	90	15	958	70
SGI_CS_4048	45	91	12	924	21
SGI_CS_1965	45	91	13	930	NA
SGI_CS_940	44	91	18	913	34
SGI_CS_4356	44	91	17	864	NA
SGI_CS_4941	45	92	18	937	33
SGI_CS_4308	44	91	19	868	NA
SGI_CS_929	44	91	18	964	NA
SGI_CS_3306	46	90	11	1014	77
SGI_CS_2082	45	92	11	1068	91
SGI_CS_479	43	92	20	971	NA
SGI_CS_4193	45	92	9	1194	94
SGI_CS_4087	45	92	12	1055	85
SGI_CS_1553	45	92	11	1045	NA
SGI_CS_2936	45	91	13	1232	55
SGI_CS_3037	45	91	11	1144	NA
SGI_CS_2381	46	91	16	1010	NA
SGI_CS_663	45	90	15	1077	NA
SGI_CS_1769	45	90	14	1123	NA
SGI_CS_1953	45	90	16	1040	NA
SGI_CS_2390	44	91	15	1059	63
SGI_CS_2415	45	91	13	1205	91
SGI_CS_4924	49	89	19	876	NA
SGI_CS_3042	51	88	24	965	NA
SGI_CS_3859	51	87	40	429	13
SGI_CS_1438	49	90	17	1055	NA
SGI_CS_702	47	89	15	1065	NA
SGI_CS_2071	50	88	47	357	3
SGI_CS_143	51	88	20	887	NA
SGI_CS_4085	49	88	34	865	27
SGI_CS_3187	48	89	40	666	NA
SGI_CS_4883	50	89	13	1032	NA
SGI_CS_313	50	88	20	829	NA
SGI_CS_2886	49	88	23	939	NA
SGI_CS_3203	45	91	11	1017	NA
SGI_CS_2522	45	90	37	723	NA
SGI_CS_1818	45	90	14	1053	NA
SGI_CS_1524	45	88	15	1129	88
SGI_CS_4426	45	90	14	1025	8
SGI_CS_2846	45	90	13	1265	77
SGI_CS_2210	45	91	15	999	39
SGI_CS_424	46	91	12	1083	73
SGI_CS_4956	45	90	15	1038	NA
SGI_CS_3162	45	90	16	1107	44
SGI_CS_1064	45	90	18	1115	70
SGI_CS_646	45	90	21	856	NA
SGI_CS_2385	45	90	15	923	70
SGI_CS_2986	45	90	16	900	NA
SGI_CS_4609	46	91	16	1023	100
SGI_CS_4867	45	87	20	956	41
SGI_CS_3648	44	89	16	1048	25
SGI_CS_1778	45	89	17	1126	63
SGI_CS_2150	45	91	16	1042	74
SGI_CS_186	45	91	17	1121	NA
SGI_CS_2977	46	91	23	1008	82
SGI_CS_3303	45	90	9	1033	NA
SGI_CS_5080	46	88	36	382	8
SGI_CS_1316	51	84	34	611	22
SGI_CS_887	49	85	30	444	56
SGI_CS_2536	48	87	29	504	53
SGI_CS_2752	52	85	26	998	NA
SGI_CS_632	52	86	30	715	NA
SGI_CS_3727	50	86	55	467	33
SGI_CS_4628	51	87	20	848	63
SGI_CS_1505	55	85	16	1063	78
SGI_CS_4919	53	86	24	929	25
SGI_CS_4651	51	86	16	1012	31
SGI_CS_1822	52	86	13	1194	NA
SGI_CS_3070	56	85	20	1144	17
SGI_CS_1897	52	86	12	1166	NA
SGI_CS_3352	53	86	13	1146	78
SGI_CS_3350	52	85	13	1270	17
SGI_CS_2696	54	85	13	1166	22
SGI_CS_2087	51	85	13	1234	33
SGI_CS_2199	47	87	13	895	NA
SGI_CS_1488	53	86	13	1335	NA
SGI_CS_2808	54	84	15	1341	32
SGI_CS_4419	55	84	14	1188	NA
SGI_CS_692	48	86	17	746	NA
SGI_CS_2014	53	85	14	1124	NA
SGI_CS_1023	51	86	14	927	18
SGI_CS_5056	51	86	15	751	NA
SGI_CS_644	47	88	14	509	31
SGI_CS_2231	54	84	13	1277	NA
SGI_CS_4570	47	86	12	748	NA
SGI_CS_4520	50	86	13	1117	44
SGI_CS_2280	53	86	12	1224	95
SGI_CS_2923	53	86	12	1305	NA
SGI_CS_2348	54	86	14	1190	NA
SGI_CS_1199	53	86	13	1225	NA
SGI_CS_2412	52	85	13	1373	56
SGI_CS_1804	53	85	14	1197	22
SGI_CS_4521	52	86	11	1137	95
SGI_CS_1534	54	85	12	1326	NA
SGI_CS_1344	51	85	14	920	100
SGI_CS_3806	54	85	11	1268	38
SGI_CS_3394	50	88	14	1327	50
SGI_CS_3644	52	85	13	1158	61
SGI_CS_2995	49	87	14	1287	NA
SGI_CS_819	52	86	13	1166	NA
SGI_CS_301	54	84	15	1418	NA
SGI_CS_526	55	84	15	1200	19
SGI_CS_1842	51	86	15	1251	NA
SGI_CS_817	54	85	12	1253	27
SGI_CS_1440	55	84	13	1240	56
SGI_CS_927	49	88	16	1226	13
SGI_CS_3118	45	90	13	1119	NA
SGI_CS_5030	45	91	11	1135	NA
SGI_CS_1236	44	90	11	1077	NA
SGI_CS_3617	45	91	11	1217	NA
SGI_CS_2619	51	88	27	963	92
SGI_CS_3743	44	89	11	760	77
SGI_CS_3959	44	88	11	807	84
SGI_CS_3299	44	88	13	814	NA
SGI_CS_2806	44	88	12	909	94
SGI_CS_753	53	88	18	1105	8
SGI_CS_322	45	88	21	706	88
SGI_CS_1859	44	87	16	735	80
SGI_CS_257	45	87	15	931	67
SGI_CS_3812	47	87	35	760	NA
SGI_CS_3722	45	90	10	1157	NA
SGI_CS_3709	53	89	25	1134	36
SGI_CS_179	53	89	33	851	NA
SGI_CS_3392	52	90	34	819	89
SGI_CS_1552	52	90	20	966	85
SGI_CS_2708	53	90	25	1040	33
SGI_CS_1539	53	90	41	624	21
SGI_CS_3708	52	90	30	861	NA
SGI_CS_3601	52	89	25	1046	95
SGI_CS_3700	52	90	28	1090	NA
SGI_CS_2958	53	90	44	722	NA
SGI_CS_4824	51	89	27	964	NA
SGI_CS_685	45	88	14	990	NA
SGI_CS_4313	52	84	25	899	70
SGI_CS_922	45	91	20	1206	NA
SGI_CS_1014	45	91	47	560	NA
SGI_CS_1506	46	91	25	1221	NA
SGI_CS_952	46	91	16	1156	18
SGI_CS_2414	46	90	15	1176	14
SGI_CS_739	45	91	14	851	NA
SGI_CS_1353	45	90	10	1016	82
SGI_CS_66	45	91	10	883	NA
SGI_CS_1896	45	91	12	1013	NA
SGI_CS_5009	45	90	9	1014	74
SGI_CS_514	45	91	11	931	70
SGI_CS_2222	45	90	12	1032	57
SGI_CS_3186	45	91	10	951	NA
SGI_CS_4935	45	91	10	1055	NA
SGI_CS_2466	45	91	12	1017	55
SGI_CS_2918	45	91	9	950	NA
SGI_CS_2409	45	91	9	973	26
SGI_CS_5033	47	90	21	754	21
SGI_CS_3663	47	89	15	861	60
SGI_CS_4653	46	90	17	773	NA
SGI_CS_2764	46	90	16	792	NA
SGI_CS_611	44	91	22	1064	93
SGI_CS_1144	47	90	33	565	NA
SGI_CS_1516	46	90	20	772	NA
SGI_CS_1529	45	90	13	749	48
SGI_CS_4770	46	90	24	689	27
SGI_CS_1643	46	90	24	752	NA
SGI_CS_2339	46	90	17	772	63
SGI_CS_3960	47	90	24	690	48
SGI_CS_3923	46	90	19	791	NA
SGI_CS_1039	47	90	15	876	10
SGI_CS_3067	46	90	18	810	84
SGI_CS_4774	46	90	14	856	44
SGI_CS_2370	45	90	11	940	55
SGI_CS_3175	46	89	14	1002	NA
SGI_CS_4683	46	88	14	1125	NA
SGI_CS_3715	46	89	10	577	NA
SGI_CS_154	46	90	16	1811	NA
SGI_CS_4914	45	90	11	1036	50
SGI_CS_1305	46	89	12	966	NA
SGI_CS_1567	46	90	11	917	50
SGI_CS_4925	47	90	38	624	13
SGI_CS_2985	46	89	12	992	NA
SGI_CS_3881	46	89	12	1054	2
SGI_CS_3605	45	90	13	993	NA
SGI_CS_2458	45	90	13	1177	61
SGI_CS_4646	45	90	10	978	NA
SGI_CS_1708	45	90	11	1015	27
SGI_CS_3718	46	90	10	1022	85
SGI_CS_4071	46	90	23	749	33
SGI_CS_3934	47	90	33	640	80
SGI_CS_573	47	90	21	766	63
SGI_CS_5010	47	89	41	643	25
SGI_CS_2084	46	89	41	541	NA
SGI_CS_1849	46	88	28	771	48
SGI_CS_2738	46	90	26	792	NA
SGI_CS_4945	47	90	17	783	27
SGI_CS_4739	48	89	34	673	41
SGI_CS_4530	47	89	32	622	NA
SGI_CS_1494	47	89	36	557	38
SGI_CS_216	46	90	18	860	59
SGI_CS_4461	47	90	33	660	60
SGI_CS_4159	47	90	19	949	NA
SGI_CS_924	47	90	36	589	27
SGI_CS_1106	47	90	34	676	94
SGI_CS_1051	46	89	15	882	NA
SGI_CS_3319	46	89	13	960	NA
SGI_CS_4270	46	89	11	922	NA
SGI_CS_89	46	89	11	942	5
SGI_CS_1121	47	90	11	979	25
SGI_CS_2929	46	90	13	962	33
SGI_CS_266	46	88	13	815	33
SGI_CS_2073	47	89	11	912	4
SGI_CS_2669	46	89	11	993	63
SGI_CS_3054	46	89	16	845	NA
SGI_CS_996	46	90	11	950	38
SGI_CS_147	47	89	18	781	46
SGI_CS_1683	47	89	17	1048	NA
SGI_CS_3058	47	88	12	890	NA
SGI_CS_325	47	90	15	790	NA
SGI_CS_1781	50	90	29	808	NA
SGI_CS_2152	47	90	38	645	NA
SGI_CS_4114	46	91	25	711	27
SGI_CS_3437	47	90	25	784	NA
SGI_CS_945	47	90	47	488	NA
SGI_CS_2068	47	90	33	715	94
SGI_CS_48	47	90	29	812	NA
SGI_CS_1092	47	90	46	494	NA
SGI_CS_1918	48	91	48	554	43
SGI_CS_953	46	91	12	1183	NA
SGI_CS_4892	46	89	23	910	92
SGI_CS_546	46	89	11	1215	NA
SGI_CS_2914	46	91	15	1169	NA
SGI_CS_3497	46	91	13	1066	56
SGI_CS_3951	46	91	13	1200	44
SGI_CS_2195	46	90	15	996	NA
SGI_CS_554	46	90	9	1023	75
SGI_CS_3660	46	90	8	1139	86
SGI_CS_4695	45	91	11	1133	NA
SGI_CS_1453	46	90	9	1093	NA
SGI_CS_2777	46	90	10	1057	85
SGI_CS_2219	46	90	11	1162	39
SGI_CS_1857	46	90	9	1081	48
SGI_CS_1601	46	90	15	1130	61
SGI_CS_5058	46	90	8	990	20
SGI_CS_2972	46	89	10	1012	NA
SGI_CS_3400	46	90	11	981	57
SGI_CS_4741	45	91	13	1283	NA
SGI_CS_2330	47	90	18	1210	100
SGI_CS_2170	45	91	16	1150	39
SGI_CS_1317	45	91	13	1213	92
SGI_CS_1182	46	94	12	792	18
SGI_CS_529	45	93	9	783	27
SGI_CS_2938	45	85	9	857	16
SGI_CS_4136	45	84	9	817	89
SGI_CS_1403	44	83	11	903	NA
SGI_CS_3125	44	88	12	834	50
SGI_CS_4177	44	92	12	776	56
SGI_CS_1401	45	88	12	847	38
SGI_CS_3982	44	95	10	890	53
SGI_CS_4053	45	95	12	810	70
SGI_CS_3788	44	94	10	822	NA
SGI_CS_2075	44	94	14	1034	53
SGI_CS_4681	44	94	12	861	50
SGI_CS_3381	45	94	13	937	9
SGI_CS_2853	45	95	10	931	55
SGI_CS_1356	45	95	11	906	NA
SGI_CS_1958	44	94	12	943	44
SGI_CS_2446	45	94	12	828	70
SGI_CS_1391	45	93	12	872	78
SGI_CS_6	45	92	12	896	27
SGI_CS_277	45	91	15	1229	NA
SGI_CS_362	45	90	15	1115	NA
SGI_CS_56	45	90	15	1206	33
SGI_CS_1411	45	90	18	1156	22
SGI_CS_501	45	91	18	1182	53
SGI_CS_626	52	89	16	1350	44
SGI_CS_3124	45	91	8	1446	55
SGI_CS_4190	45	90	14	1299	NA
SGI_CS_2241	45	90	16	1477	10
SGI_CS_867	45	90	15	1240	NA
SGI_CS_3695	45	90	14	1250	NA
SGI_CS_520	45	90	12	1119	44
SGI_CS_3363	45	91	11	1181	30
SGI_CS_4277	45	90	10	1003	53
SGI_CS_3040	45	92	12	1172	21
SGI_CS_2755	45	91	13	1388	NA
SGI_CS_315	45	91	10	1129	NA
SGI_CS_4793	45	90	15	1041	18
SGI_CS_4182	52	91	16	838	NA
SGI_CS_1656	46	92	8	1077	18
SGI_CS_2529	45	91	9	1112	34
SGI_CS_290	45	92	15	1119	92
SGI_CS_3073	45	92	16	1207	70
SGI_CS_4917	45	92	23	1183	NA
SGI_CS_4030	45	92	14	1266	68
SGI_CS_3645	47	93	19	1330	44
SGI_CS_5037	47	94	29	943	NA
SGI_CS_4833	45	92	11	1226	63
SGI_CS_4154	45	92	14	1081	NA
SGI_CS_900	45	93	18	1170	NA
SGI_CS_3527	45	93	16	1152	NA
SGI_CS_1000	45	92	18	1253	21
SGI_CS_137	46	93	15	1379	100
SGI_CS_1930	46	92	13	1102	89
SGI_CS_3835	46	92	17	1193	14
SGI_CS_3947	47	94	37	1103	8
SGI_CS_4592	45	92	11	1081	NA
SGI_CS_4189	46	92	18	1324	57
SGI_CS_3005	45	92	17	1253	14
SGI_CS_3747	45	92	16	1432	18
SGI_CS_1608	47	92	20	1508	NA
SGI_CS_4744	46	92	17	1376	33
SGI_CS_1077	46	93	16	1243	22
SGI_CS_1743	45	92	13	1239	NA
SGI_CS_1703	46	92	15	1406	50
SGI_CS_5079	45	92	9	1137	33
SGI_CS_1519	45	92	10	1113	91
SGI_CS_528	45	90	11	1127	21
SGI_CS_4462	49	89	34	616	18
SGI_CS_1358	50	92	26	372	27
SGI_CS_4692	50	91	15	421	33
SGI_CS_4110	49	92	22	323	NA
SGI_CS_164	52	91	20	414	NA
SGI_CS_2092	50	92	16	407	NA
SGI_CS_1132	49	89	34	574	NA
SGI_CS_3059	48	90	36	378	13
SGI_CS_3127	49	90	35	528	70
SGI_CS_1925	47	90	37	428	NA
SGI_CS_3578	47	90	36	419	6
SGI_CS_1297	46	89	15	325	33
SGI_CS_3826	50	88	33	715	NA
SGI_CS_220	49	88	37	515	8
SGI_CS_4261	48	89	38	500	NA
SGI_CS_4670	48	89	36	514	NA
SGI_CS_4959	52	88	26	962	33
SGI_CS_3140	50	89	34	614	17
SGI_CS_3781	52	87	23	991	89
SGI_CS_4425	52	87	20	1044	NA
SGI_CS_2580	50	88	36	565	18
SGI_CS_1250	51	89	34	740	NA
SGI_CS_990	49	89	17	403	6
SGI_CS_1481	52	87	33	803	NA
SGI_CS_3686	52	88	32	734	NA
SGI_CS_4089	53	87	28	938	33
SGI_CS_4498	51	89	11	632	27
SGI_CS_3977	52	88	31	755	13
SGI_CS_612	51	88	32	767	33
SGI_CS_274	49	89	34	731	92
SGI_CS_4441	49	89	33	708	92
SGI_CS_2868	48	90	44	344	94
SGI_CS_3298	52	87	30	1086	31
SGI_CS_567	48	88	41	600	17
SGI_CS_658	48	89	41	493	NA
SGI_CS_4068	51	88	35	607	16
SGI_CS_833	54	90	18	951	22
SGI_CS_1157	53	89	29	846	39
SGI_CS_784	55	89	25	834	22
SGI_CS_4805	53	90	34	661	17
SGI_CS_2174	55	89	19	999	44
SGI_CS_2804	53	89	28	834	NA
SGI_CS_1569	53	91	50	498	33
SGI_CS_3908	54	90	48	461	18
SGI_CS_485	55	91	56	457	39
SGI_CS_3431	54	91	48	560	22
SGI_CS_2675	53	91	49	511	2
SGI_CS_2090	54	91	41	691	NA
SGI_CS_4288	50	92	25	352	NA
SGI_CS_1639	53	91	49	549	22
SGI_CS_3655	53	89	29	942	33
SGI_CS_3577	53	92	23	428	NA
SGI_CS_3340	49	93	44	330	29
SGI_CS_712	51	92	43	516	22
SGI_CS_3110	49	89	16	497	55
SGI_CS_4620	54	91	25	979	63
SGI_CS_1396	53	91	17	554	NA
SGI_CS_1367	51	89	10	740	36
SGI_CS_2623	49	89	15	538	6
SGI_CS_797	48	90	12	449	NA
SGI_CS_4396	49	88	10	346	10
SGI_CS_935	50	89	9	676	7
SGI_CS_661	50	89	12	591	95
SGI_CS_2490	50	89	10	572	31
SGI_CS_4885	53	91	33	776	31
SGI_CS_1251	51	89	8	915	17
SGI_CS_1947	51	89	29	772	17
SGI_CS_3801	51	89	44	455	NA
SGI_CS_1790	52	88	46	469	50
SGI_CS_3561	52	89	51	409	27
SGI_CS_660	53	91	45	620	NA
SGI_CS_3039	53	88	35	514	NA
SGI_CS_1628	50	90	42	429	17
SGI_CS_2249	53	89	26	887	NA
SGI_CS_471	53	89	33	718	NA
SGI_CS_3733	53	90	42	584	22
SGI_CS_2143	54	89	19	1258	50
SGI_CS_1313	52	89	29	836	8
SGI_CS_648	54	89	42	654	14
SGI_CS_3825	55	88	32	880	43
SGI_CS_1862	53	89	41	635	18
SGI_CS_1619	52	90	33	684	33
SGI_CS_4576	54	88	28	734	51
SGI_CS_111	54	89	34	815	NA
SGI_CS_1525	53	92	44	691	NA
SGI_CS_1357	50	91	51	438	NA
SGI_CS_4800	54	93	37	405	25
SGI_CS_452	55	90	39	788	38
SGI_CS_3632	51	93	33	406	18
SGI_CS_2819	55	92	33	440	NA
SGI_CS_4202	54	92	28	489	39
SGI_CS_4969	52	90	30	823	6
SGI_CS_3857	51	91	44	582	NA
SGI_CS_1726	53	90	50	516	4
SGI_CS_3022	52	89	48	478	21
SGI_CS_1789	53	90	27	842	32
SGI_CS_2548	53	92	39	380	28
SGI_CS_4365	52	89	46	529	36
SGI_CS_2365	52	91	55	376	22
SGI_CS_4675	52	91	54	421	94
SGI_CS_2359	55	91	42	665	31
SGI_CS_4179	53	91	46	567	NA
SGI_CS_4608	53	91	19	472	12
SGI_CS_3620	52	93	17	471	NA
SGI_CS_1463	53	93	12	559	NA
SGI_CS_969	53	92	16	479	NA
SGI_CS_1879	50	90	28	772	88
SGI_CS_52	49	90	20	904	46
SGI_CS_2892	54	91	43	708	NA
SGI_CS_2774	54	90	35	973	NA
SGI_CS_2829	54	91	41	712	NA
SGI_CS_4290	55	90	32	897	72
SGI_CS_1441	52	91	43	757	NA
SGI_CS_212	52	91	38	765	22
SGI_CS_3049	51	92	48	578	18
SGI_CS_1418	54	89	41	714	33
SGI_CS_609	55	90	38	807	56
SGI_CS_778	55	90	48	619	4
SGI_CS_3699	53	89	27	1143	76
SGI_CS_4042	54	91	48	670	NA
SGI_CS_2881	54	82	23	1255	NA
SGI_CS_2274	53	91	42	704	NA
SGI_CS_1655	53	83	21	1171	38
SGI_CS_2628	54	90	26	993	44
SGI_CS_2453	54	90	42	798	16
SGI_CS_491	54	88	22	992	15
SGI_CS_1212	53	89	58	420	38
SGI_CS_446	44	92	49	358	94
SGI_CS_1951	52	90	56	541	NA
SGI_CS_701	54	90	57	447	8
SGI_CS_3121	54	91	50	522	NA
SGI_CS_2611	45	92	55	321	25
SGI_CS_3307	51	84	54	508	NA
SGI_CS_1292	53	92	60	415	29
SGI_CS_1483	54	90	63	311	6
SGI_CS_1074	57	90	44	719	33
SGI_CS_4164	53	91	57	447	NA
SGI_CS_2700	46	92	48	382	18
SGI_CS_538	54	90	56	456	NA
SGI_CS_3181	54	91	54	503	NA
SGI_CS_98	53	92	58	331	20
SGI_CS_681	54	91	51	623	22
SGI_CS_497	53	92	24	1148	20
SGI_CS_586	53	84	41	865	NA
SGI_CS_1091	53	91	52	524	46
SGI_CS_1479	54	92	57	454	NA
SGI_CS_4495	50	91	44	553	39
SGI_CS_4323	52	90	46	553	21
SGI_CS_3792	54	90	58	364	17
SGI_CS_142	54	90	44	723	27
SGI_CS_151	51	92	65	322	53
SGI_CS_2191	56	91	41	786	12
SGI_CS_381	54	92	55	499	13
SGI_CS_3912	46	91	11	1168	NA
SGI_CS_3829	45	86	14	1400	NA
SGI_CS_1407	53	90	14	1070	75
SGI_CS_3508	51	91	47	799	16
SGI_CS_1253	49	92	49	787	25
SGI_CS_4697	50	92	41	909	38
SGI_CS_490	52	93	12	603	NA
SGI_CS_3996	53	90	42	832	33
SGI_CS_4652	50	92	48	790	NA
SGI_CS_1658	51	91	41	958	NA
SGI_CS_1280	49	85	53	633	28
SGI_CS_807	56	91	49	787	NA
SGI_CS_1570	54	90	46	783	33
SGI_CS_2486	52	91	36	1044	NA
SGI_CS_4501	52	92	52	750	NA
SGI_CS_2489	52	84	44	716	13
SGI_CS_1255	55	90	28	1145	65
SGI_CS_227	53	90	40	990	27
SGI_CS_2034	52	83	29	1165	15
SGI_CS_4156	54	91	39	852	44
SGI_CS_1690	53	84	33	1049	51
SGI_CS_640	54	82	32	1149	78
SGI_CS_3692	49	86	46	877	29
SGI_CS_527	52	83	32	1080	NA
SGI_CS_2534	51	85	29	1229	NA
SGI_CS_798	50	85	32	1181	100
SGI_CS_312	48	86	20	1209	2
SGI_CS_1240	51	91	26	1081	38
SGI_CS_1626	46	85	18	1264	NA
SGI_CS_3177	47	85	19	1254	91
SGI_CS_2062	47	85	18	1216	88
SGI_CS_3432	46	86	21	1176	NA
SGI_CS_1920	46	84	19	1386	84
SGI_CS_167	47	85	25	1195	10
SGI_CS_2240	46	90	9	1036	70
SGI_CS_2473	45	91	10	1021	8
SGI_CS_894	45	90	11	1063	NA
SGI_CS_2616	45	90	9	1028	78
SGI_CS_372	46	90	10	1130	91
SGI_CS_1372	45	90	12	972	80
SGI_CS_1050	45	91	10	949	NA
SGI_CS_1406	46	90	11	1081	NA
SGI_CS_4417	46	90	9	1057	NA
SGI_CS_2202	45	90	10	1023	61
SGI_CS_3847	46	90	10	1088	NA
SGI_CS_4343	45	90	9	1183	88
SGI_CS_2037	45	91	10	1126	1
SGI_CS_5086	46	90	12	1076	77
SGI_CS_1654	45	90	12	1075	38
SGI_CS_3566	45	88	10	985	NA
SGI_CS_1664	46	90	9	1029	48
SGI_CS_3105	46	90	10	1035	65
SGI_CS_4140	45	89	10	1131	18
SGI_CS_4215	46	90	8	1228	44
SGI_CS_1927	46	89	8	1085	94
SGI_CS_1873	45	90	10	1104	38
SGI_CS_4406	45	90	10	1042	53
SGI_CS_3170	46	90	8	1064	NA
SGI_CS_136	44	86	13	1496	14
SGI_CS_2066	46	86	21	1243	NA
SGI_CS_3547	45	85	9	1607	10
SGI_CS_72	45	85	12	1417	27
SGI_CS_117	56	89	41	814	22
SGI_CS_4879	57	89	48	616	63
SGI_CS_5071	56	89	40	719	NA
SGI_CS_519	56	88	29	1196	NA
SGI_CS_314	55	88	28	972	70
SGI_CS_4336	54	89	49	542	77
SGI_CS_3599	55	89	20	1182	33
SGI_CS_4362	55	89	25	1125	22
SGI_CS_1474	54	90	34	948	72
SGI_CS_4528	56	88	30	906	44
SGI_CS_4210	54	89	23	1258	22
SGI_CS_2595	56	88	32	984	NA
SGI_CS_2586	55	89	43	647	20
SGI_CS_631	53	90	26	1088	NA
SGI_CS_3066	55	90	33	930	82
SGI_CS_4458	54	90	33	935	17
SGI_CS_121	45	93	12	1347	56
SGI_CS_377	46	92	13	1259	17
SGI_CS_2493	49	92	20	616	NA
SGI_CS_157	49	93	16	608	NA
SGI_CS_41	49	93	24	564	41
SGI_CS_1659	45	94	4	591	NA
SGI_CS_68	45	94	4	634	NA
SGI_CS_1938	45	94	4	652	33
SGI_CS_679	45	94	5	683	17
SGI_CS_1725	45	94	4	697	90
SGI_CS_4407	46	94	5	651	85
SGI_CS_3217	45	94	5	666	NA
SGI_CS_637	45	94	4	670	NA
SGI_CS_3490	45	94	4	671	NA
SGI_CS_2442	46	93	4	598	NA
SGI_CS_4469	45	93	4	629	NA
SGI_CS_1890	45	94	7	598	41
SGI_CS_642	45	94	9	612	33
SGI_CS_2967	45	94	9	646	50
SGI_CS_4808	45	93	7	639	NA
SGI_CS_4625	44	94	5	621	18
SGI_CS_3190	45	93	7	597	12
SGI_CS_4607	45	94	9	619	78
SGI_CS_1027	45	94	6	619	NA
SGI_CS_4573	44	94	7	627	73
SGI_CS_3201	45	93	8	722	36
SGI_CS_197	46	90	15	824	NA
SGI_CS_1021	46	91	16	959	14
SGI_CS_3199	46	91	15	1047	NA
SGI_CS_2905	46	90	20	1049	65
SGI_CS_1493	47	91	16	1009	NA
SGI_CS_4061	46	92	39	780	NA
SGI_CS_765	46	90	42	686	53
SGI_CS_250	46	91	31	813	28
SGI_CS_4064	46	90	31	775	48
SGI_CS_1475	47	89	40	751	NA
SGI_CS_2228	46	91	36	788	33
SGI_CS_2689	47	91	28	803	NA
SGI_CS_4421	46	90	33	749	46
SGI_CS_4568	47	90	50	464	13
SGI_CS_4552	46	91	32	795	NA
SGI_CS_3689	46	90	39	729	63
SGI_CS_148	46	89	32	792	33
SGI_CS_4337	46	90	39	767	NA
SGI_CS_1173	46	90	32	740	NA
SGI_CS_4440	46	90	49	582	NA
SGI_CS_1444	46	91	24	880	70
SGI_CS_2300	49	89	20	926	50
SGI_CS_2434	50	89	30	897	NA
SGI_CS_845	48	89	14	1045	13
SGI_CS_328	50	90	13	1242	NA
SGI_CS_925	47	91	17	961	NA
SGI_CS_4025	50	89	29	954	33
SGI_CS_3443	48	90	15	1330	25
SGI_CS_1278	51	90	29	838	8
SGI_CS_398	49	90	12	1071	23
SGI_CS_1691	49	90	21	1058	84
SGI_CS_3697	45	93	13	1266	53
SGI_CS_1850	46	93	15	1341	90
SGI_CS_667	46	93	15	1009	NA
SGI_CS_1547	46	93	12	1035	38
SGI_CS_4888	46	93	16	1066	41
SGI_CS_1917	46	93	16	1253	NA
SGI_CS_676	46	94	15	1302	28
SGI_CS_4630	46	94	27	1005	NA
SGI_CS_3730	45	93	17	1173	NA
SGI_CS_1277	45	93	17	1234	39
SGI_CS_3633	45	94	14	1164	17
SGI_CS_4990	47	93	17	1265	8
SGI_CS_2984	47	94	17	1070	NA
SGI_CS_3174	49	92	38	408	8
SGI_CS_1492	50	92	31	536	NA
SGI_CS_1937	49	93	22	1063	NA
SGI_CS_4754	49	91	18	1332	57
SGI_CS_4080	48	91	28	1360	NA
SGI_CS_4549	49	92	18	503	18
SGI_CS_3874	47	91	20	1368	NA
SGI_CS_3357	46	90	17	1131	21
SGI_CS_21	46	90	19	997	NA
SGI_CS_1866	50	90	25	1121	NA
SGI_CS_1399	46	90	23	1035	65
SGI_CS_3868	46	92	18	1095	NA
SGI_CS_1732	46	90	23	956	NA
SGI_CS_5020	46	90	21	976	2
SGI_CS_368	46	90	22	954	25
SGI_CS_869	46	91	24	1102	NA
SGI_CS_4700	46	91	20	1051	NA
SGI_CS_1903	46	90	25	1035	31
SGI_CS_3094	51	88	27	1103	73
SGI_CS_1796	50	89	26	1276	61
SGI_CS_2107	48	91	33	1091	NA
SGI_CS_746	49	89	31	1082	NA
SGI_CS_2770	49	90	35	940	27
SGI_CS_4615	52	88	24	1107	55
SGI_CS_4706	52	89	35	972	NA
SGI_CS_839	50	88	21	1223	56
SGI_CS_2577	49	90	35	1052	12
SGI_CS_1827	51	90	23	1280	17
SGI_CS_3213	51	89	29	995	17
SGI_CS_4875	50	91	23	487	33
SGI_CS_2229	51	88	15	1458	56
SGI_CS_816	51	88	22	1130	12
SGI_CS_1753	50	89	14	1289	NA
SGI_CS_4782	50	90	23	1467	NA
SGI_CS_2307	50	90	17	1298	12
SGI_CS_303	50	89	19	1358	NA
SGI_CS_4909	51	88	26	1031	33
SGI_CS_1984	51	88	15	1232	50
SGI_CS_4877	50	88	19	1172	63
SGI_CS_1341	49	90	23	1144	NA
SGI_CS_5059	48	90	16	1336	NA
SGI_CS_390	49	89	28	1078	NA
SGI_CS_4200	50	89	17	1413	NA
SGI_CS_2236	50	89	18	1411	NA
SGI_CS_517	50	92	13	657	14
SGI_CS_1578	49	91	6	810	NA
SGI_CS_3964	48	89	15	1309	28
SGI_CS_1311	50	89	20	1299	78
SGI_CS_2778	48	92	6	731	56
SGI_CS_3958	49	92	8	620	NA
SGI_CS_337	48	92	5	744	NA
SGI_CS_3323	49	92	6	757	NA
SGI_CS_3304	52	92	10	651	8
SGI_CS_2193	50	92	10	716	NA
SGI_CS_2065	49	92	8	790	28
SGI_CS_2656	48	92	6	774	44
SGI_CS_4386	49	92	7	729	13
SGI_CS_1089	49	88	24	1147	36
SGI_CS_5085	49	90	19	1207	31
SGI_CS_4742	52	89	27	1170	94
SGI_CS_1574	49	89	20	1290	8
SGI_CS_4081	50	92	6	858	38
SGI_CS_836	49	92	8	804	14
SGI_CS_2327	50	92	8	765	18
SGI_CS_2027	49	93	9	727	NA
SGI_CS_2660	48	92	7	826	25
SGI_CS_3093	50	92	8	709	16
SGI_CS_4611	49	92	7	751	17
SGI_CS_1094	47	93	5	560	33
SGI_CS_1135	50	92	9	837	6
SGI_CS_4971	49	93	6	826	17
SGI_CS_3916	50	92	8	830	NA
SGI_CS_535	49	92	6	731	NA
SGI_CS_4534	48	92	6	738	NA
SGI_CS_694	52	91	7	815	17
SGI_CS_4785	53	91	7	643	NA
SGI_CS_4352	53	91	12	697	NA
SGI_CS_4988	51	88	26	1096	33
SGI_CS_728	53	89	21	1195	13
SGI_CS_1638	51	89	20	1292	NA
SGI_CS_3101	50	90	20	1155	38
SGI_CS_1465	51	90	24	1044	31
SGI_CS_1652	51	90	19	1343	NA
SGI_CS_695	52	89	16	1301	17
SGI_CS_1737	50	90	17	1237	41
SGI_CS_3662	47	88	15	1314	NA
SGI_CS_53	48	91	15	1174	NA
SGI_CS_3961	46	93	6	556	33
SGI_CS_2367	51	89	20	1310	13
SGI_CS_4427	NA	NA	9	648	8
SGI_CS_5067	46	90	19	1298	14
SGI_CS_4656	46	90	19	1241	NA
SGI_CS_3502	46	90	15	1274	12
SGI_CS_3713	46	89	15	1072	67
SGI_CS_745	46	90	27	1211	36
SGI_CS_3305	47	89	31	1216	75
SGI_CS_2406	46	90	30	1367	NA
SGI_CS_3099	46	90	13	1339	44
SGI_CS_3848	50	89	36	942	NA
SGI_CS_2227	49	89	17	1171	NA
SGI_CS_2315	50	90	17	1136	11
SGI_CS_1442	49	90	18	1468	31
SGI_CS_3251	49	90	19	1186	NA
SGI_CS_2033	50	90	22	1109	17
SGI_CS_2539	47	89	21	1347	36
SGI_CS_1610	47	90	20	1271	NA
SGI_CS_1895	46	90	17	1384	NA
SGI_CS_399	47	90	13	1051	NA
SGI_CS_2641	46	89	13	1084	NA
SGI_CS_669	45	90	10	1174	NA
SGI_CS_4354	46	89	25	976	21
SGI_CS_4104	46	88	25	1203	NA
SGI_CS_3913	51	89	19	1188	NA
SGI_CS_3753	48	90	25	1300	57
SGI_CS_2256	47	89	27	1070	NA
SGI_CS_863	46	88	24	1041	NA
SGI_CS_2541	47	89	27	1016	NA
SGI_CS_1032	47	89	27	1070	NA
SGI_CS_5004	53	89	38	1165	4
SGI_CS_891	53	89	45	1085	NA
SGI_CS_994	52	88	27	1362	25
SGI_CS_1946	53	88	25	1648	33
SGI_CS_7	53	89	26	1565	17
SGI_CS_4435	53	87	24	1454	33
SGI_CS_2869	50	88	17	1240	NA
SGI_CS_395	51	88	19	1367	NA
SGI_CS_1767	49	90	27	1132	42
SGI_CS_3090	46	89	19	1217	36
SGI_CS_1945	47	89	28	1102	NA
SGI_CS_714	46	89	29	1182	NA
SGI_CS_3148	47	88	28	1340	NA
SGI_CS_2448	46	89	33	1233	NA
SGI_CS_3791	47	89	25	1062	NA
SGI_CS_3065	46	89	22	1088	50
SGI_CS_2508	50	90	23	1189	18
SGI_CS_4957	47	91	21	1216	NA
SGI_CS_3736	49	92	32	998	78
SGI_CS_3446	49	91	38	820	NA
SGI_CS_243	47	89	20	1124	33
SGI_CS_2246	46	91	25	1027	56
SGI_CS_1369	45	90	35	948	NA
SGI_CS_4286	46	88	24	959	65
SGI_CS_5007	46	89	26	1238	20
SGI_CS_326	45	90	31	1043	22
SGI_CS_2837	46	89	22	1317	33
SGI_CS_2331	47	91	15	1227	39
SGI_CS_2212	48	91	18	1112	63
SGI_CS_194	49	91	22	1233	NA
SGI_CS_4381	47	91	19	1221	94
SGI_CS_338	50	90	43	882	50
SGI_CS_1968	48	90	22	1397	NA
SGI_CS_1705	49	90	30	1162	78
SGI_CS_2056	46	91	19	1299	NA
SGI_CS_4480	47	90	24	948	86
SGI_CS_4579	45	90	12	1116	8
SGI_CS_1720	51	90	33	1052	27
SGI_CS_791	53	88	60	498	22
SGI_CS_252	47	90	24	1072	NA
SGI_CS_3053	48	91	30	942	21
SGI_CS_2683	50	90	28	1059	55
SGI_CS_1148	46	88	19	958	83
SGI_CS_1409	46	89	15	1065	20
SGI_CS_3401	46	88	18	1075	6
SGI_CS_3435	46	89	12	1164	54
SGI_CS_635	46	90	11	1229	NA
SGI_CS_3395	45	92	28	884	NA
SGI_CS_4366	45	91	21	1092	8
SGI_CS_575	45	92	18	1228	NA
SGI_CS_2800	45	92	16	1147	60
SGI_CS_302	44	90	17	1136	38
SGI_CS_752	46	92	27	1249	78
SGI_CS_2203	46	91	23	1338	25
SGI_CS_9	45	91	25	926	NA
SGI_CS_2045	46	91	19	1104	NA
SGI_CS_2690	51	91	48	472	23
SGI_CS_1889	50	93	54	305	94
SGI_CS_3220	51	91	32	758	100
SGI_CS_2880	50	91	33	786	56
SGI_CS_1991	49	91	31	883	100
SGI_CS_988	50	90	49	504	38
SGI_CS_2161	49	92	32	705	78
SGI_CS_2789	50	92	58	360	78
SGI_CS_2483	49	91	52	358	17
SGI_CS_951	51	90	15	938	44
SGI_CS_2514	49	90	27	960	22
SGI_CS_4101	50	91	49	347	89
SGI_CS_1637	46	93	26	1056	70
SGI_CS_983	50	91	55	320	22
SGI_CS_1543	46	93	30	1049	78
SGI_CS_782	46	94	63	373	25
SGI_CS_4060	44	93	27	1166	94
SGI_CS_2507	48	91	49	534	44
SGI_CS_1447	51	91	57	402	100
SGI_CS_1983	51	90	60	320	100
SGI_CS_3503	44	93	33	977	27
SGI_CS_4191	52	89	24	910	100
SGI_CS_2211	50	91	39	591	100
SGI_CS_4737	49	92	42	663	17
SGI_CS_1855	51	90	48	484	100
SGI_CS_532	51	90	33	713	100
SGI_CS_1711	50	90	28	844	33
SGI_CS_4291	51	90	30	801	22
SGI_CS_5	45	90	32	835	27
SGI_CS_601	51	90	28	846	25
SGI_CS_2606	51	89	32	795	100
SGI_CS_3943	50	91	56	448	100
SGI_CS_1565	51	89	48	436	15
SGI_CS_1926	51	90	27	862	23
SGI_CS_856	50	90	26	982	27
SGI_CS_284	52	88	54	362	94
SGI_CS_235	49	91	27	752	70
SGI_CS_1462	50	90	43	556	19
SGI_CS_4220	49	90	35	699	17
SGI_CS_2462	50	90	51	436	11
SGI_CS_2088	49	91	34	653	94
SGI_CS_4502	51	90	24	944	44
SGI_CS_4540	50	91	57	399	22
SGI_CS_4448	50	90	31	880	72
SGI_CS_2197	50	90	32	740	82
SGI_CS_2795	49	91	51	400	18
SGI_CS_493	50	91	45	659	100
SGI_CS_387	50	91	57	433	100
SGI_CS_4009	48	91	42	550	14
SGI_CS_388	51	91	45	613	100
SGI_CS_2519	49	90	26	850	28
SGI_CS_17	50	91	30	853	100
SGI_CS_3931	50	90	50	737	100
SGI_CS_2968	50	90	52	471	86
SGI_CS_1993	50	91	28	969	33
SGI_CS_5094	55	88	43	727	100
SGI_CS_2533	51	91	41	768	NA
SGI_CS_1676	56	91	57	557	92
SGI_CS_145	53	91	42	883	NA
SGI_CS_3899	53	91	36	934	48
SGI_CS_617	56	90	40	972	88
SGI_CS_204	46	92	23	1038	23
SGI_CS_3072	46	92	24	907	NA
SGI_CS_1171	46	92	20	964	27
SGI_CS_3536	46	90	26	799	41
SGI_CS_1901	46	91	20	887	88
SGI_CS_4234	46	90	15	1044	36
SGI_CS_4232	46	91	24	856	48
SGI_CS_3104	46	90	36	718	38
SGI_CS_2218	46	90	31	756	27
SGI_CS_4922	46	90	27	803	26
SGI_CS_3701	46	90	18	928	51
SGI_CS_4729	46	91	25	958	53
SGI_CS_2597	46	90	19	935	22
SGI_CS_1762	46	90	24	888	13
SGI_CS_3038	46	87	35	715	61
SGI_CS_27	46	92	10	1069	63
SGI_CS_1093	46	90	29	823	33
SGI_CS_591	47	89	27	815	81
SGI_CS_3046	46	90	24	865	23
SGI_CS_523	48	89	25	797	91
SGI_CS_4749	51	88	40	668	27
SGI_CS_2993	53	87	43	886	28
SGI_CS_1209	45	91	24	1034	0
SGI_CS_1675	45	92	24	1167	42
SGI_CS_4345	49	91	23	1093	NA
SGI_CS_3720	46	92	20	1169	20
SGI_CS_2016	46	93	23	990	44
SGI_CS_1222	46	92	42	839	NA
SGI_CS_4532	56	90	39	1026	27
SGI_CS_340	54	91	44	846	27
SGI_CS_3314	46	92	18	1120	NA
SGI_CS_755	46	91	25	1086	NA
SGI_CS_2204	46	91	18	1071	NA
SGI_CS_3194	45	91	23	1010	63
SGI_CS_4934	46	90	22	989	38
SGI_CS_1836	46	92	20	1137	NA
SGI_CS_4449	45	90	17	860	78
SGI_CS_2377	50	91	26	1499	25
SGI_CS_4213	46	92	25	1006	27
SGI_CS_544	45	92	17	1232	8
SGI_CS_1110	45	92	17	1199	7
SGI_CS_4626	46	92	22	1138	NA
SGI_CS_5006	45	92	24	1045	NA
SGI_CS_4367	45	91	15	1030	22
SGI_CS_4316	48	92	61	332	100
SGI_CS_270	50	89	50	476	22
SGI_CS_4091	49	91	37	737	100
SGI_CS_4249	49	91	49	524	100
SGI_CS_119	50	90	53	366	100
SGI_CS_3619	51	89	42	571	100
SGI_CS_2934	49	91	41	658	100
SGI_CS_3295	47	91	31	1100	17
SGI_CS_3990	48	91	51	511	4
SGI_CS_4851	49	91	62	384	28
SGI_CS_2299	47	91	16	1221	NA
SGI_CS_1458	45	92	17	876	NA
SGI_CS_2275	45	92	22	846	51
SGI_CS_4596	52	91	39	649	34
SGI_CS_134	44	91	14	1109	31
SGI_CS_2132	45	91	14	1096	56
SGI_CS_3919	45	92	17	1146	18
SGI_CS_2714	45	92	13	1101	NA
SGI_CS_2316	49	91	26	1546	48
SGI_CS_4633	45	91	14	1159	NA
SGI_CS_875	45	92	18	1303	NA
SGI_CS_4044	45	91	12	1207	NA
SGI_CS_1131	50	92	58	316	100
SGI_CS_3942	50	93	58	400	100
SGI_CS_4260	49	92	45	532	100
SGI_CS_272	49	93	52	508	100
SGI_CS_4069	50	92	53	421	100
SGI_CS_1696	49	92	51	464	100
SGI_CS_4784	49	92	37	647	100
SGI_CS_1007	49	93	54	405	100
SGI_CS_1633	51	92	40	700	100
SGI_CS_625	50	92	58	412	22
SGI_CS_3796	50	90	42	654	70
SGI_CS_1728	50	91	57	440	20
SGI_CS_1315	50	90	48	589	13
SGI_CS_4894	50	90	49	498	38
SGI_CS_1206	50	90	35	769	26
SGI_CS_4995	45	90	17	993	67
SGI_CS_105	45	92	25	1027	65
SGI_CS_1349	45	92	24	1176	NA
SGI_CS_2115	45	92	20	1090	NA
SGI_CS_1997	45	92	22	1150	NA
SGI_CS_757	45	93	24	1179	33
SGI_CS_1837	45	92	21	1281	70
SGI_CS_4748	49	91	33	1021	70
SGI_CS_913	50	90	54	465	15
SGI_CS_957	50	92	61	323	27
SGI_CS_3938	52	91	58	322	28
SGI_CS_2663	49	91	40	494	33
SGI_CS_1137	50	90	40	685	14
SGI_CS_1625	49	91	39	714	23
SGI_CS_3310	50	92	51	446	100
SGI_CS_4157	51	92	53	448	100
SGI_CS_2897	49	93	55	405	100
SGI_CS_3549	50	92	51	394	100
SGI_CS_448	48	93	62	392	100
SGI_CS_226	45	91	15	957	24
SGI_CS_437	45	92	10	1052	36
SGI_CS_4296	49	92	47	506	30
SGI_CS_2425	50	91	42	686	17
SGI_CS_4896	51	91	52	486	21
SGI_CS_3008	49	92	54	527	14
SGI_CS_2999	48	92	39	683	19
SGI_CS_3246	49	90	50	465	70
SGI_CS_4004	49	90	50	467	94
SGI_CS_1671	48	91	50	546	22
SGI_CS_1304	49	90	54	380	70
SGI_CS_2376	49	90	64	327	70
SGI_CS_3182	50	89	59	448	33
SGI_CS_4575	51	89	56	481	22
SGI_CS_1798	47	92	20	1057	NA
SGI_CS_3895	45	92	21	1228	NA
SGI_CS_3509	47	91	14	1304	27
SGI_CS_2378	48	91	20	1193	NA
SGI_CS_3891	45	92	20	1144	NA
SGI_CS_254	45	90	23	1315	8
SGI_CS_2547	46	90	24	1423	94
SGI_CS_4991	50	89	17	1321	NA
SGI_CS_4996	49	90	17	1206	NA
SGI_CS_3047	48	89	17	1102	NA
SGI_CS_2169	49	89	23	1112	63
SGI_CS_4451	49	89	21	1136	33
SGI_CS_1846	49	89	17	1159	NA
SGI_CS_3898	45	90	23	953	72
SGI_CS_1030	51	89	60	381	70
SGI_CS_1331	50	89	61	348	18
SGI_CS_305	50	90	60	365	33
SGI_CS_4076	50	90	65	314	22
SGI_CS_3575	49	87	61	442	22
SGI_CS_297	50	90	52	505	70
SGI_CS_2821	50	89	60	374	56
SGI_CS_5031	52	88	60	407	100
SGI_CS_3256	50	90	50	557	100
SGI_CS_3752	50	89	42	630	86
SGI_CS_2946	50	90	39	694	94
SGI_CS_2965	50	90	50	494	81
SGI_CS_881	50	91	44	620	22
SGI_CS_2356	51	89	57	376	29
SGI_CS_2051	50	90	53	479	15
SGI_CS_1197	49	91	36	737	74
SGI_CS_1185	50	90	57	427	11
SGI_CS_2648	49	90	39	768	38
SGI_CS_3027	48	91	36	791	13
SGI_CS_3535	50	89	51	538	27
SGI_CS_540	51	89	60	336	33
SGI_CS_3389	51	89	51	498	61
SGI_CS_3471	45	89	20	1086	38
SGI_CS_1048	45	90	18	1189	NA
SGI_CS_2443	50	91	36	729	22
SGI_CS_2850	49	90	36	835	86
SGI_CS_4505	49	90	42	618	27
SGI_CS_4968	51	89	42	650	21
SGI_CS_3652	48	90	36	707	22
SGI_CS_639	51	90	43	691	10
SGI_CS_4994	49	91	46	525	33
SGI_CS_2717	51	88	52	498	19
SGI_CS_3767	49	90	52	563	57
SGI_CS_3423	50	90	30	921	56
SGI_CS_1948	49	90	46	605	94
SGI_CS_3031	52	89	32	658	33
SGI_CS_3815	50	90	29	859	63
SGI_CS_3683	47	92	30	787	21
SGI_CS_2277	49	91	49	528	27
SGI_CS_99	50	90	23	1025	86
SGI_CS_2297	51	90	29	863	33
SGI_CS_3483	49	90	42	634	10
SGI_CS_2325	51	90	30	834	23
SGI_CS_2989	50	91	33	809	22
SGI_CS_1288	49	87	33	745	23
SGI_CS_3813	51	87	26	859	16
SGI_CS_1115	52	86	26	843	100
SGI_CS_1216	50	89	54	512	27
SGI_CS_4084	47	90	53	494	22
SGI_CS_2290	49	89	66	317	25
SGI_CS_2822	50	87	46	641	69
SGI_CS_1303	48	90	46	597	22
SGI_CS_811	49	89	36	713	63
SGI_CS_1914	48	89	44	681	16
SGI_CS_4792	50	88	56	477	22
SGI_CS_2996	49	89	41	776	22
SGI_CS_4100	47	90	36	817	27
SGI_CS_3671	48	89	42	722	38
SGI_CS_4916	47	90	43	687	13
SGI_CS_780	50	89	39	715	15
SGI_CS_3468	47	90	63	435	70
SGI_CS_3892	47	89	44	822	10
SGI_CS_1644	49	89	60	454	78
SGI_CS_1001	55	84	50	479	15
SGI_CS_829	51	90	42	800	69
SGI_CS_2183	49	90	66	308	100
SGI_CS_4281	51	88	62	424	86
SGI_CS_3530	50	89	40	719	38
SGI_CS_1847	49	89	40	616	63
SGI_CS_4477	49	89	32	699	38
SGI_CS_4950	53	88	42	572	29
SGI_CS_4298	51	88	32	804	19
SGI_CS_445	50	88	45	555	86
SGI_CS_3488	50	89	40	670	40
SGI_CS_3126	51	89	34	728	100
SGI_CS_4915	49	89	32	926	100
SGI_CS_81	50	90	52	574	94
SGI_CS_3231	45	91	25	1023	51
SGI_CS_618	45	90	15	1245	NA
SGI_CS_2526	46	90	16	1293	NA
SGI_CS_4380	45	90	15	1135	94
SGI_CS_4538	45	90	13	1191	90
SGI_CS_947	49	89	19	1109	NA
SGI_CS_789	50	88	40	894	8
SGI_CS_260	50	89	29	1139	61
SGI_CS_251	47	90	12	1233	30
SGI_CS_621	49	88	20	1207	NA
SGI_CS_306	47	89	15	1302	22
SGI_CS_180	50	90	20	1335	NA
SGI_CS_3966	48	90	49	658	38
SGI_CS_3638	50	89	46	821	17
SGI_CS_54	50	88	33	928	25
SGI_CS_3782	48	90	45	657	22
SGI_CS_2773	51	88	47	516	22
SGI_CS_3735	50	90	38	688	70
SGI_CS_2485	49	90	57	435	78
SGI_CS_359	51	89	39	763	38
SGI_CS_3985	49	90	37	762	100
SGI_CS_3911	49	89	29	806	63
SGI_CS_3114	48	90	26	970	52
SGI_CS_5042	50	89	32	837	86
SGI_CS_801	49	89	31	779	78
SGI_CS_4545	48	89	25	872	40
SGI_CS_3851	48	90	44	662	16
SGI_CS_975	50	88	30	802	70
SGI_CS_2373	48	90	31	960	10
SGI_CS_3539	50	88	32	862	22
SGI_CS_1119	50	89	30	784	26
SGI_CS_1765	49	89	21	978	21
SGI_CS_2177	50	89	27	893	65
SGI_CS_783	48	89	35	715	26
SGI_CS_344	49	89	34	701	22
SGI_CS_2491	48	86	24	867	22
SGI_CS_4162	49	89	28	836	33
SGI_CS_2104	48	89	24	1120	24
SGI_CS_2791	50	92	45	450	86
SGI_CS_3458	50	87	25	905	19
SGI_CS_4208	49	88	25	995	23
SGI_CS_1521	49	87	25	883	22
SGI_CS_2281	51	87	39	622	14
SGI_CS_4694	49	88	28	804	44
SGI_CS_1244	49	88	41	473	17
SGI_CS_1124	50	88	31	848	94
SGI_CS_5095	50	87	37	793	22
SGI_CS_1221	50	87	32	800	22
SGI_CS_3063	49	89	27	876	13
SGI_CS_742	50	87	34	696	27
SGI_CS_1810	48	88	26	940	94
SGI_CS_2640	48	89	26	895	22
SGI_CS_664	49	88	27	869	26
SGI_CS_2257	50	87	33	832	13
SGI_CS_2242	48	88	34	734	33
SGI_CS_4072	49	87	28	947	100
SGI_CS_3618	49	88	38	704	100
SGI_CS_129	49	91	33	746	50
SGI_CS_2843	50	91	29	780	33
SGI_CS_4571	49	91	31	793	56
SGI_CS_4361	48	92	29	844	70
SGI_CS_1899	48	90	38	648	26
SGI_CS_2436	50	86	31	907	27
SGI_CS_4092	49	88	33	898	21
SGI_CS_2573	48	90	36	867	60
SGI_CS_2866	48	89	45	689	38
SGI_CS_2304	50	89	22	907	33
SGI_CS_2196	49	90	31	835	26
SGI_CS_4008	45	90	15	1484	25
SGI_CS_2142	45	90	15	1160	17
SGI_CS_38	45	89	18	1162	NA
SGI_CS_5078	45	88	20	1392	63
SGI_CS_3726	45	89	15	1151	100
SGI_CS_898	46	89	13	1339	NA
SGI_CS_3762	45	89	17	1176	86
SGI_CS_280	49	90	31	765	27
SGI_CS_2454	49	89	23	1024	70
SGI_CS_1217	50	89	30	838	63
SGI_CS_4673	49	90	27	675	23
SGI_CS_4858	48	90	30	1058	55
SGI_CS_44	48	90	28	873	13
SGI_CS_2779	52	89	41	585	27
SGI_CS_1166	49	89	23	880	16
SGI_CS_1038	48	90	29	810	23
SGI_CS_2012	49	89	22	876	33
SGI_CS_4920	48	91	26	904	36
SGI_CS_1791	51	89	20	983	60
SGI_CS_2127	50	89	30	844	56
SGI_CS_1969	49	90	34	730	94
SGI_CS_2678	49	90	40	756	100
SGI_CS_4129	47	91	40	651	70
SGI_CS_1797	48	90	24	928	16
SGI_CS_749	48	90	30	875	15
SGI_CS_2422	49	87	35	985	19
SGI_CS_3840	49	88	26	990	17
SGI_CS_2146	48	88	45	710	22
SGI_CS_4761	49	88	47	754	17
SGI_CS_1933	47	89	28	902	33
SGI_CS_1139	49	88	41	802	22
SGI_CS_2438	49	86	43	847	27
SGI_CS_1621	50	86	36	675	22
SGI_CS_419	49	87	35	868	78
SGI_CS_1037	48	89	20	1067	17
SGI_CS_4358	49	88	29	939	23
SGI_CS_4966	45	89	17	1256	NA
SGI_CS_1535	45	90	16	1168	NA
SGI_CS_1487	56	88	26	1104	27
SGI_CS_4562	50	91	18	1093	27
SGI_CS_1921	49	91	18	1014	22
SGI_CS_1379	49	90	18	1077	55
SGI_CS_4622	55	89	16	884	44
SGI_CS_4954	46	90	21	779	22
SGI_CS_1526	45	91	13	781	70
SGI_CS_1612	46	91	17	807	70
SGI_CS_2593	46	90	26	667	31
SGI_CS_4703	46	91	29	759	33
SGI_CS_3014	46	89	19	972	100
SGI_CS_542	46	90	20	1021	84
SGI_CS_4292	46	91	31	821	70
SGI_CS_2496	46	90	22	953	38
SGI_CS_1502	46	91	25	794	70
SGI_CS_706	45	92	8	1019	40
SGI_CS_3624	45	91	8	983	25
SGI_CS_4677	51	89	45	499	70
SGI_CS_155	47	92	26	1028	33
SGI_CS_2302	49	91	46	673	50
SGI_CS_3574	47	90	14	1099	16
SGI_CS_1607	49	90	28	799	61
SGI_CS_2870	50	89	15	1010	17
SGI_CS_1153	47	90	17	993	28
SGI_CS_3041	48	90	13	959	33
SGI_CS_1275	48	90	14	1006	38
SGI_CS_321	48	91	26	894	25
SGI_CS_371	47	90	14	1000	88
SGI_CS_4496	49	90	45	532	72
SGI_CS_844	51	89	47	466	78
SGI_CS_3750	50	89	20	880	68
SGI_CS_4974	47	91	11	963	27
SGI_CS_2423	48	90	13	971	86
SGI_CS_3515	53	88	27	759	27
[truncated: 3,098 more rows]
