# Supplementary material for: Prevalence and detection of low-allele-fraction variants in clinical cancer samples
Source: Nat Commun. 2017 Nov 9;8:1377. doi: 10.1038/s41467-017-01470-y (PMC5680209; doi:10.1038/s41467-017-01470-y)
Supplement: Supplementary file 7 — Supplementary Data 4 [file 41467_2017_1470_MOESM7_ESM.xlsx]

## Sheet: Supplementary Data 4
Supplementary Data 4. List of samples for dPCR validation
Sample ID	Gene	Variant type	NM no.	Exon no.	AA. change	Chr.	Position	Ref	Alt	NGS ref count	NGS alt count	NGS VAF	dPCR ref count	dPCR alt count	dPCR VAF
SGI_CS_2769	PIK3CA	nonsynonymous SNV	NM_006218	exon10	E542K	chr3	178936082	G	A	1403	60	0.0410116	9572	507	0.0503026
SGI_CS_571	KRAS	nonsynonymous SNV	NM_033360	exon2	G12D	chr12	25398284	C	T	878	24	0.0266075	3014	45	0.0147107
SGI_CS_2482	KRAS	nonsynonymous SNV	NM_033360	exon2	G12V	chr12	25398284	C	A	1187	65	0.0519169	409	27.3	0.0625716
SGI_CS_1423	PIK3CA	nonsynonymous SNV	NM_006218	exon10	E545K	chr3	178936091	G	A	1230	48	0.0375587	14891	1363	0.0838563
SGI_CS_4147	PIK3CA	nonsynonymous SNV	NM_006218	exon10	E545K	chr3	178936091	G	A	1231	119	0.0881481	525	55.4	0.0954514
SGI_CS_1012	KRAS	nonsynonymous SNV	NM_033360	exon2	G12D	chr12	25398284	C	T	1432	124	0.0796915	951	88	0.0846968
SGI_CS_3406	KRAS	nonsynonymous SNV	NM_033360	exon2	G12D	chr12	25398284	C	T	1233	98	0.0736289	441	43.5	0.0897833
SGI_CS_4713	KRAS	nonsynonymous SNV	NM_033360	exon2	G12V	chr12	25398284	C	A	1056	64	0.0571429	414	28.2	0.063772
SGI_CS_3878	PIK3CA	nonsynonymous SNV	NM_006218	exon10	E545K	chr3	178936091	G	A	913	48	0.049948	590	32.3	0.0519042
SGI_CS_1320	PIK3CA	nonsynonymous SNV	NM_006218	exon21	H1047R	chr3	178952085	A	G	845	71	0.0775109	355	26.8	0.0701938
SGI_CS_4603	PIK3CA	nonsynonymous SNV	NM_006218	exon10	E545K	chr3	178936091	G	A	415	17	0.0393519	8999	379	0.0404137
SGI_CS_655	EGFR	nonsynonymous SNV	NM_005228	exon20	T790M	chr7	55249071	C	T	1452	68	0.0447368	2390	88	0.0355125
SGI_CS_273	EGFR	nonsynonymous SNV	NM_005228	exon20	T790M	chr7	55249071	C	T	1479	40	0.0263331	2582	60	0.0227101
SGI_CS_1888	BRAF	nonsynonymous SNV	NM_004333	exon15	D594G	chr7	140453154	T	C	456	20	0.0420168	4009	149	0.0358345
SGI_CS_4940	BRAF	nonsynonymous SNV	NM_004333	exon15	D594N	chr7	140453155	C	T	776	44	0.0536585	810	45	0.0526316
SGI_CS_357	PIK3CA	nonsynonymous SNV	NM_006218	exon10	E545K	chr3	178936091	G	A	873	22	0.024581	9682	393	0.0390074
SGI_CS_879	PIK3CA	nonsynonymous SNV	NM_006218	exon21	H1047R	chr3	178952085	A	G	350	26	0.0691489	323	11.9	0.035533
SGI_CS_1452	PIK3CA	nonsynonymous SNV	NM_006218	exon10	E545K	chr3	178936091	G	A	1487	40	0.0261952	7407	285	0.0370515
SGI_CS_4433	PIK3CA	nonsynonymous SNV	NM_006218	exon10	E542K	chr3	178936082	G	A	343	18	0.0498615	6222	369	0.0559854
SGI_CS_2630	PIK3CA	nonsynonymous SNV	NM_006218	exon10	E545K	chr3	178936091	G	A	389	28	0.0671463	621	39.5	0.0598032
SGI_CS_2718	PIK3CA	nonsynonymous SNV	NM_006218	exon21	H1047R	chr3	178952085	A	G	460	50	0.0980392	407	55.1	0.119238
SGI_CS_2696	KRAS	nonsynonymous SNV	NM_033360	exon2	G12S	chr12	25398285	C	T	279	19	0.0637584	1133	122	0.0972112
SGI_CS_2958	ALK	nonsynonymous SNV	NM_004304	exon25	R1275Q	chr2	29432664	C	T	393	39	0.0902778	396	35.4	0.0820584
SGI_CS_1506	PIK3CA	nonsynonymous SNV	NM_006218	exon10	E542K	chr3	178936082	G	A	1110	48	0.0414508	3536	212	0.0565635
SGI_CS_1182	BRAF	nonsynonymous SNV	NM_004333	exon15	V600E	chr7	140453136	A	T	1142	51	0.0427494	169	6	0.0342857
SGI_CS_1182	KRAS	nonsynonymous SNV	NM_033360	exon4	A146V	chr12	25378561	G	A	786	39	0.0472727	2774	129	0.0444368
SGI_CS_1182	BRAF	nonsynonymous SNV	NM_004333	exon15	D594N	chr7	140453155	C	T	1058	81	0.071115	11.2	1.1	0.0894309
SGI_CS_529	BRAF	nonsynonymous SNV	NM_004333	exon15	V600E	chr7	140453136	A	T	894	60	0.0628931	129	9.6	0.0692641
SGI_CS_1639	PIK3CA	nonsynonymous SNV	NM_006218	exon10	E545K	chr3	178936091	G	A	307	31	0.091716	437	49.9	0.102485
SGI_CS_1483	PIK3CA	nonsynonymous SNV	NM_006218	exon21	H1047R	chr3	178952085	A	G	130	15	0.103448	3044	338	0.0999409
SGI_CS_527	AKT1	nonsynonymous SNV	NM_005163	exon3	E17K	chr14	105246551	C	T	847	28	0.032	4067	123	0.0293556
SGI_CS_3566	EGFR	nonsynonymous SNV	NM_005228	exon21	L858R	chr7	55259515	T	G	1223	31	0.0247209	7940	316	0.0382752
SGI_CS_2493	KRAS	nonsynonymous SNV	NM_033360	exon2	G12D	chr12	25398284	C	T	649	52	0.0741797	561	50	0.0818331
SGI_CS_3490	KRAS	nonsynonymous SNV	NM_033360	exon2	G12D	chr12	25398284	C	T	840	74	0.0809628	756	65.8	0.0800681
SGI_CS_1493	KRAS	nonsynonymous SNV	NM_033360	exon2	G12D	chr12	25398284	C	T	1040	70	0.0630631	512	46	0.0824373
SGI_CS_4061	KRAS	nonsynonymous SNV	NM_033360	exon2	G12D	chr12	25398284	C	T	860	32	0.0358744	10524	805	0.0710566
SGI_CS_4337	KRAS	nonsynonymous SNV	NM_033360	exon2	G12D	chr12	25398284	C	T	862	37	0.0411568	4529	328	0.0675314
SGI_CS_2434	PIK3CA	nonsynonymous SNV	NM_006218	exon10	E542K	chr3	178936082	G	A	725	47	0.0608808	511	38.9	0.0707401
SGI_CS_328	PIK3CA	nonsynonymous SNV	NM_006218	exon10	E545K	chr3	178936091	G	A	475	34	0.0667976	1477	102	0.0645978
SGI_CS_3662	PIK3CA	nonsynonymous SNV	NM_006218	exon10	E545G	chr3	178936092	A	G	880	26	0.0286976	11346	676	0.0562302
SGI_CS_875	PIK3CA	nonsynonymous SNV	NM_006218	exon10	E545K	chr3	178936091	G	A	901	85	0.0862069	536	58	0.0976431
SGI_CS_4007	KRAS	nonsynonymous SNV	NM_033360	exon2	G12D	chr12	25398284	C	T	918	64	0.0651731	608	44.8	0.0686275
SGI_CS_2125	KRAS	nonsynonymous SNV	NM_033360	exon2	G12D	chr12	25398284	C	T	912	90	0.0898204	402	41.3	0.0931649
SGI_CS_1010	KRAS	nonsynonymous SNV	NM_033360	exon2	G12V	chr12	25398284	C	A	1076	101	0.0858114	428	40.1	0.0856655
SGI_CS_3673	PIK3CA	nonsynonymous SNV	NM_006218	exon21	H1047R	chr3	178952085	A	G	1221	77	0.059322	427	28.9	0.0633911
SGI_CS_1523	KRAS	nonsynonymous SNV	NM_033360	exon2	G12V	chr12	25398284	C	A	996	58	0.0550285	626	45	0.0670641
SGI_CS_1706	KRAS	nonsynonymous SNV	NM_033360	exon2	G12V	chr12	25398284	C	A	937	48	0.048731	439	23.7	0.0512211
SGI_CS_3475	PIK3CA	nonsynonymous SNV	NM_006218	exon10	E542K	chr3	178936082	G	A	1014	56	0.0523364	1323	29.2	0.0215944
SGI_CS_4743	KRAS	nonsynonymous SNV	NM_033360	exon2	G12V	chr12	25398284	C	A	1127	79	0.0655058	472	41.3	0.0804598
SGI_CS_2558	KRAS	nonsynonymous SNV	NM_033360	exon2	G12D	chr12	25398284	C	T	262	23	0.0807018	324	27.9	0.0792839
SGI_CS_2475	PIK3CA	nonsynonymous SNV	NM_006218	exon10	E545K	chr3	178936091	G	A	310	29	0.0855457	1296	111	0.0788913
SGI_CS_946	KRAS	nonsynonymous SNV	NM_033360	exon2	G12C	chr12	25398285	C	A	592	49	0.0764431	987	59.8	0.0571265
SGI_CS_4141	KRAS	nonsynonymous SNV	NM_033360	exon2	G12D	chr12	25398284	C	T	947	83	0.0805825	661	70.6	0.0965008
SGI_CS_989	KRAS	nonsynonymous SNV	NM_033360	exon2	G12V	chr12	25398284	C	A	927	49	0.0502049	594	33.5	0.0533865
SGI_CS_984	KRAS	nonsynonymous SNV	NM_033360	exon2	G12D	chr12	25398284	C	T	345	18	0.0495868	363	34.8	0.0874811
SGI_CS_4248	KRAS	nonsynonymous SNV	NM_033360	exon2	G12D	chr12	25398284	C	T	705	42	0.0562249	1300	78.5	0.056946
SGI_CS_3615	PIK3CA	nonsynonymous SNV	NM_006218	exon10	E545K	chr3	178936091	G	A	389	28	0.0671463	275	23.3	0.0781093
SGI_CS_823	KRAS	nonsynonymous SNV	NM_033360	exon2	G12V	chr12	25398284	C	A	1365	73	0.050765	520	35.7	0.0642433
SGI_CS_1085	KRAS	nonsynonymous SNV	NM_033360	exon2	G12C	chr12	25398285	C	A	913	78	0.0787084	481	39.3	0.0755333
