# Supplementary material for: Prevalence and detection of low-allele-fraction variants in clinical cancer samples
Source: Nat Commun. 2017 Nov 9;8:1377. doi: 10.1038/s41467-017-01470-y (PMC5680209; doi:10.1038/s41467-017-01470-y)
Supplement: Supplementary file 8 — Supplementary Data 5 [file 41467_2017_1470_MOESM8_ESM.xlsx]

## Sheet: Supplementary Data 5
Supplementary Data 5. List of samples harboring EGFR T790M without EGFR amplification.
Sample ID	Diagnosis	Gene	Variant type	NM no.	Exon no.	AA. change	rs no.	Chr.	Position	Reference	Alteration	Depth	VAF
SGI_CS_1536	Lung cancer	EGFR	nonsynonymous SNV	NM_005228	exon20	T790M	rs121434569	chr7	55249071	C	T	1694	0.0930506
SGI_CS_1267	Lung cancer	EGFR	nonsynonymous SNV	NM_005228	exon20	T790M	rs121434569	chr7	55249071	C	T	2576	0.185393
SGI_CS_834	Lung cancer	EGFR	nonsynonymous SNV	NM_005228	exon20	T790M	rs121434569	chr7	55249071	C	T	1533	0.0202086
SGI_CS_1220	Lung cancer	EGFR	nonsynonymous SNV	NM_005228	exon20	T790M	rs121434569	chr7	55249071	C	T	1828	0.106697
SGI_CS_380	Lung cancer	EGFR	nonsynonymous SNV	NM_005228	exon20	T790M	rs121434569	chr7	55249071	C	T	1231	0.018684
SGI_CS_655	Lung cancer	EGFR	nonsynonymous SNV	NM_005228	exon20	T790M	rs121434569	chr7	55249071	C	T	1520	0.0443951
SGI_CS_273	Lung cancer	EGFR	nonsynonymous SNV	NM_005228	exon20	T790M	rs121434569	chr7	55249071	C	T	1519	0.0236842
SGI_CS_285	Lung cancer	EGFR	nonsynonymous SNV	NM_005228	exon20	T790M	rs121434569	chr7	55249071	C	T	1538	0.229821
SGI_CS_2100	Lung cancer	EGFR	nonsynonymous SNV	NM_005228	exon20	T790M	rs121434569	chr7	55249071	C	T	1759	0.408939
SGI_CS_1529	Lung cancer	EGFR	nonsynonymous SNV	NM_005228	exon20	T790M	rs121434569	chr7	55249071	C	T	1355	0.0654628
SGI_CS_2339	Lung cancer	EGFR	nonsynonymous SNV	NM_005228	exon20	T790M	rs121434569	chr7	55249071	C	T	916	0.0291391
SGI_CS_4914	Lung cancer	EGFR	nonsynonymous SNV	NM_005228	exon20	T790M	rs121434569	chr7	55249071	C	T	1396	0.0255517
SGI_CS_1654	Lung Adenocarcinoma (NSCLC)	EGFR	nonsynonymous SNV	NM_005228	exon20	T790M	rs121434569	chr7	55249071	C	T	1738	0.138603
SGI_CS_2539	Lung cancer	EGFR	nonsynonymous SNV	NM_005228	exon20	T790M	rs121434569	chr7	55249071	C	T	2405	0.241379
SGI_CS_4354	Lung cancer	EGFR	nonsynonymous SNV	NM_005228	exon20	T790M	rs121434569	chr7	55249071	C	T	1340	0.0831325
SGI_CS_1675	Lung cancer	EGFR	nonsynonymous SNV	NM_005228	exon20	T790M	rs121434569	chr7	55249071	C	T	1943	0.0123267
SGI_CS_2132	Lung cancer	EGFR	nonsynonymous SNV	NM_005228	exon20	T790M	rs121434569	chr7	55249071	C	T	2110	0.138889
SGI_CS_105	Lung cancer	EGFR	nonsynonymous SNV	NM_005228	exon20	T790M	rs121434569	chr7	55249071	C	T	1633	0.185484
SGI_CS_1048	Lung cancer	EGFR	nonsynonymous SNV	NM_005228	exon20	T790M	rs121434569	chr7	55249071	C	T	1716	0.0627178
SGI_CS_4008	Lung cancer	EGFR	nonsynonymous SNV	NM_005228	exon20	T790M	rs121434569	chr7	55249071	C	T	2741	0.0991189
SGI_CS_2142	Lung cancer	EGFR	nonsynonymous SNV	NM_005228	exon20	T790M	rs121434569	chr7	55249071	C	T	1691	0.0580205
SGI_CS_3873	Lung cancer	EGFR	nonsynonymous SNV	NM_005228	exon20	T790M	rs121434569	chr7	55249071	C	T	1217	0.185049
SGI_CS_3698	Lung cancer	EGFR	nonsynonymous SNV	NM_005228	exon20	T790M	rs121434569	chr7	55249071	C	T	1262	0.0351942
SGI_CS_3139	Lung cancer	EGFR	nonsynonymous SNV	NM_005228	exon20	T790M	rs121434569	chr7	55249071	C	T	1185	0.0729927
SGI_CS_3682	Lung cancer	EGFR	nonsynonymous SNV	NM_005228	exon20	T790M	rs121434569	chr7	55249071	C	T	1457	0.0233196
SGI_CS_3673	Lung cancer	EGFR	nonsynonymous SNV	NM_005228	exon20	T790M	rs121434569	chr7	55249071	C	T	1205	0.0492005
SGI_CS_545	Lung cancer	EGFR	nonsynonymous SNV	NM_005228	exon20	T790M	rs121434569	chr7	55249071	C	T	1158	0.114434
SGI_CS_1680	Lung cancer	EGFR	nonsynonymous SNV	NM_005228	exon20	T790M	rs121434569	chr7	55249071	C	T	953	0.0886243
SGI_CS_871	Lung cancer	EGFR	nonsynonymous SNV	NM_005228	exon20	T790M	rs121434569	chr7	55249071	C	T	895	0.105783
SGI_CS_2592	Lung cancer	EGFR	nonsynonymous SNV	NM_005228	exon20	T790M	rs121434569	chr7	55249071	C	T	1074	0.0370828
SGI_CS_628	Lung cancer	EGFR	nonsynonymous SNV	NM_005228	exon20	T790M	rs121434569	chr7	55249071	C	T	1266	0.0498812
SGI_CS_3325	Lung cancer	EGFR	nonsynonymous SNV	NM_005228	exon20	T790M	rs121434569	chr7	55249071	C	T	1087	0.159794
SGI_CS_4767	Lung cancer	EGFR	nonsynonymous SNV	NM_005228	exon20	T790M	rs121434569	chr7	55249071	C	T	680	0.206897
SGI_CS_3285	Lung cancer	EGFR	nonsynonymous SNV	NM_005228	exon20	T790M	rs121434569	chr7	55249071	C	T	1172	0.036478
SGI_CS_2889	Lung cancer	EGFR	nonsynonymous SNV	NM_005228	exon20	T790M	rs121434569	chr7	55249071	C	T	1692	0.0617284
SGI_CS_3839	Lung cancer	EGFR	nonsynonymous SNV	NM_005228	exon20	T790M	rs121434569	chr7	55249071	C	T	1181	0.134845
SGI_CS_5082	Lung cancer	EGFR	nonsynonymous SNV	NM_005228	exon20	T790M	rs121434569	chr7	55249071	C	T	2003	0.0804348
SGI_CS_49	Lung cancer	EGFR	nonsynonymous SNV	NM_005228	exon20	T790M	rs121434569	chr7	55249071	C	T	1022	0.0510328
SGI_CS_463	Lung cancer	EGFR	nonsynonymous SNV	NM_005228	exon20	T790M	rs121434569	chr7	55249071	C	T	1959	0.0883978
SGI_CS_860	Lung cancer	EGFR	nonsynonymous SNV	NM_005228	exon20	T790M	rs121434569	chr7	55249071	C	T	1434	0.106605
SGI_CS_4960	Lung cancer	EGFR	nonsynonymous SNV	NM_005228	exon20	T790M	rs121434569	chr7	55249071	C	T	1373	0.148712
SGI_CS_1653	Lung cancer	EGFR	nonsynonymous SNV	NM_005228	exon20	T790M	rs121434569	chr7	55249071	C	T	1544	0.100793
SGI_CS_1787	Lung Adenocarcinoma (NSCLC)	EGFR	nonsynonymous SNV	NM_005228	exon20	T790M	rs121434569	chr7	55249071	C	T	1910	0.124579
SGI_CS_2531	Lung cancer	EGFR	nonsynonymous SNV	NM_005228	exon20	T790M	rs121434569	chr7	55249071	C	T	1896	0.108553
SGI_CS_1868	Lung cancer	EGFR	nonsynonymous SNV	NM_005228	exon20	T790M	rs121434569	chr7	55249071	C	T	1928	0.0799562
SGI_CS_1385	Lung cancer	EGFR	nonsynonymous SNV	NM_005228	exon20	T790M	rs121434569	chr7	55249071	C	T	697	0.344086
SGI_CS_1603	Lung cancer	EGFR	nonsynonymous SNV	NM_005228	exon20	T790M	rs121434569	chr7	55249071	C	T	1691	0.17975
SGI_CS_474	Lung cancer	EGFR	nonsynonymous SNV	NM_005228	exon20	T790M	rs121434569	chr7	55249071	C	T	1082	0.0432099
SGI_CS_94	Lung cancer	EGFR	nonsynonymous SNV	NM_005228	exon20	T790M	rs121434569	chr7	55249071	C	T	1384	0.0665083
SGI_CS_269	Lung cancer	EGFR	nonsynonymous SNV	NM_005228	exon20	T790M	rs121434569	chr7	55249071	C	T	1541	0.16763
SGI_CS_4045	Lung cancer	EGFR	nonsynonymous SNV	NM_005228	exon20	T790M	rs121434569	chr7	55249071	C	T	1758	0.205947
SGI_CS_466	Lung cancer	EGFR	nonsynonymous SNV	NM_005228	exon20	T790M	rs121434569	chr7	55249071	C	T	1752	0.314898
SGI_CS_4701	Lung cancer	EGFR	nonsynonymous SNV	NM_005228	exon20	T790M	rs121434569	chr7	55249071	C	T	1599	0.296128
SGI_CS_4559	Lung cancer	EGFR	nonsynonymous SNV	NM_005228	exon20	T790M	rs121434569	chr7	55249071	C	T	1098	0.183777
SGI_CS_379	Lung cancer	EGFR	nonsynonymous SNV	NM_005228	exon20	T790M	rs121434569	chr7	55249071	C	T	1216	0.15771
SGI_CS_2328	Lung cancer	EGFR	nonsynonymous SNV	NM_005228	exon20	T790M	rs121434569	chr7	55249071	C	T	1391	0.0407925
SGI_CS_2134	Lung cancer	EGFR	nonsynonymous SNV	NM_005228	exon20	T790M	rs121434569	chr7	55249071	C	T	1570	0.122706
SGI_CS_736	Lung cancer	EGFR	nonsynonymous SNV	NM_005228	exon20	T790M	rs121434569	chr7	55249071	C	T	1087	0.351351
SGI_CS_3234	Lung cancer	EGFR	nonsynonymous SNV	NM_005228	exon20	T790M	rs121434569	chr7	55249071	C	T	1269	0.034689
SGI_CS_3156	Lung cancer	EGFR	nonsynonymous SNV	NM_005228	exon20	T790M	rs121434569	chr7	55249071	C	T	1441	0.063854
SGI_CS_1869	Lung cancer	EGFR	nonsynonymous SNV	NM_005228	exon20	T790M	rs121434569	chr7	55249071	C	T	1026	0.0787208
SGI_CS_4460	Lung cancer	EGFR	nonsynonymous SNV	NM_005228	exon20	T790M	rs121434569	chr7	55249071	C	T	2107	0.0454972
SGI_CS_2585	Lung cancer	EGFR	nonsynonymous SNV	NM_005228	exon20	T790M	rs121434569	chr7	55249071	C	T	991	0.0380762
SGI_CS_4918	Lung cancer	EGFR	nonsynonymous SNV	NM_005228	exon20	T790M	rs121434569	chr7	55249071	C	T	2547	0.207599
SGI_CS_2072	Lung cancer	EGFR	nonsynonymous SNV	NM_005228	exon20	T790M	rs121434569	chr7	55249071	C	T	1788	0.172626
SGI_CS_200	Lung cancer	EGFR	nonsynonymous SNV	NM_005228	exon20	T790M	rs121434569	chr7	55249071	C	T	1509	0.124835
SGI_CS_4240	Lung cancer	EGFR	nonsynonymous SNV	NM_005228	exon20	T790M	rs121434569	chr7	55249071	C	T	1727	0.275015
SGI_CS_4961	Lung Adenocarcinoma (NSCLC)	EGFR	nonsynonymous SNV	NM_005228	exon20	T790M	rs121434569	chr7	55249071	C	T	2342	0.0857143
SGI_CS_1133	Lung cancer	EGFR	nonsynonymous SNV	NM_005228	exon20	T790M	rs121434569	chr7	55249071	C	T	1438	0.117606
SGI_CS_183	Lung cancer	EGFR	nonsynonymous SNV	NM_005228	exon20	T790M	rs121434569	chr7	55249071	C	T	1259	0.0243519
SGI_CS_5014	Lung cancer	EGFR	nonsynonymous SNV	NM_005228	exon20	T790M	rs121434569	chr7	55249071	C	T	1951	0.0794057
SGI_CS_3980	Lung cancer	EGFR	nonsynonymous SNV	NM_005228	exon20	T790M	rs121434569	chr7	55249071	C	T	1757	0.0152888
