# Supplementary material for: Prevalence and detection of low-allele-fraction variants in clinical cancer samples
Source: Nat Commun. 2017 Nov 9;8:1377. doi: 10.1038/s41467-017-01470-y (PMC5680209; doi:10.1038/s41467-017-01470-y)
Supplement: Supplementary file 9 — Supplementary Data 6 [file 41467_2017_1470_MOESM9_ESM.xlsx]

## Sheet: Supplementary Data 6
Supplementary Data 6. Clinical information of stageIV colorectal cancer patients.
Sample ID	Age	Sex	Familial Cancer	Primary Lesion	Metastatic Lesions	Stage	pT	pN	pM	pTNM	Cell Type
SGI_CS_579	72	M	sporadic	transverse colon	liver	IV	T3	N1b	M1a	IVA	adenocarcinoma, moderate-differentiation
SGI_CS_1500	61	M	sporadic	upper rectum	liver	IV	T3	N0	M1a	IVA	adenocarcinomacarcinoma, well-differentiation
SGI_CS_1772	61	M	sporadic	upper rectum	liver	IV	T3	N0	M1a	IVA	adenocarcinoma, well-differentiation
SGI_CS_706	60	M	sporadic	upper rectum	liver	IV	T3	N1a	M1a	IVA	adenocarcinoma, poorly-differentiation
SGI_CS_3624	38	M	sporadic	sigmoid colon	seeding	IV	T3	N0	M0	IIA	adenocarcinoma, moderate-differentiation
SGI_CS_1840	65	M	sporadic	upper rectum	liver	IV	T3	N1a	M1a	IVA	adenocarcinoma, moderate-differentiation
SGI_CS_309	73	F	sporadic	upper rectum	liver	IV	T4a	N2b	M1a	IVA	adenocarcinoma, moderate-differentiation
SGI_CS_4007	74	M	sporadic	upper rectum	lung	IV	T3	N0	M0	IIA	adenocarcinoma, moderate-differentiation
SGI_CS_2441	64	F	sporadic	mid rectum	liver	IV	T3	N2a	M1a	IVA	adenocarcinoma, moderate-differentiation
SGI_CS_4082	43	M	sporadic	lower rectum	liver	IV	T3	N0	M1a	IVA	adenocarcinoma, moderate-differentiation
SGI_CS_2502	62	F	sporadic	ascending colon	seeding	IV	T4b	N2a	M1b	IVB	signet ring cell
SGI_CS_504	75	M	sporadic	upper rectum	lung, liver lymph node	IV	T3	N0	M0	IIA	adenocarcinoma, moderate-differentiation
SGI_CS_3469	62	M	sporadic	mid rectum	liver	IV	T4a	N2b	M1a	IVA	adenocarcinoma, poorly-differentiation
SGI_CS_4798	60	M	sporadic	cecum	liver, lung, brain	IV	T4a	N1b	M1b	IVB	adenocarcinoma, moderate-differentiation
SGI_CS_3872	63	F	familial adenomatous polyposis	mid rectum	liver, lymph node	IV	T3	N2a	M1b	IVB	adenocarcinoma, moderate-differentiation
SGI_CS_2055	33	M	sporadic	ascending colon	liver, seeding	IV	T4a	N2a	M0	IIIC	adenocarcinoma, moderate-differentiation
SGI_CS_910	47	F	sporadic	sigmoid colon	liver, ovary, seeding	IV	T4a	N1c	M1b	IVB	adenocarcinoma, moderate-differentiation
SGI_CS_3929	56	M	sporadic	upper rectum	liver	IV	T3	N1a	M1a	IVA	adenocarcinoma, moderate-differentiation
SGI_CS_4401	59	F	sporadic	sigmoid colon	seeding	IV	T4a	N2a	M1b	IVB	mucinous cell
SGI_CS_4404	43	F	sporadic	lower rectum	lymph node, seeding	IV	T4a	N2b	M1b	IVB	adenocarcinoma, poorly-differentiation
SGI_CS_96	68	F	sporadic	lower rectum	liver, lymph node, seeding	IV	T4b	N2a	M1b	IVB	adenocarcinoma, moderate-differentiation
SGI_CS_4771	42	F	sporadic	mid rectum	lymph node	IV
SGI_CS_2976	63	M	sporadic	hepatic flexure colon	liver	IV	T3	N0	M1a	IVA	mucinous cell
SGI_CS_3819	52	F	sporadic	sigmoid colon	liver	IV	T4a	N2a	M1a	IVA	adenocarcinoma, moderate-differentiation
SGI_CS_1682	65	M	sporadic	upper rectum	lung	IV	T3	N2b	M1a	IVA	adenocarcinoma, moderate-differentiation
SGI_CS_3036	64	F	sporadic	sigmoid colon	lymph node	IV	T2	N1b	M1a	IVA	adenocarcinoma, well-differentiation
SGI_CS_4823	62	F	sporadic	cecum	lymph node, seeding	IV	T4b	N2b	M1b	IVB	adenocarcinoma, moderate-differentiation
SGI_CS_2108	62	F	sporadic	cecum	lymph node, seeding	IV	T4b	N2b	M1b	IVB	adenocarcinoma, moderate-differentiation
SGI_CS_2506	71	F	sporadic	ascending colon	liver	IV	T3	N0	M1a	IVA	mucinous cell
SGI_CS_2615	58	F	sporadic	sigmoid colon	liver, lymph node	IV	T4a	N2a	M1b	IVB	adenocarcinoma, moderate-differentiation
SGI_CS_489	76	F	sporadic	cecum	seeding	IV	T4b	N2b	M1b	IVB	adenocarcinoma, poorly-differentiation
SGI_CS_3218	54	F	sporadic	upper rectum	liver, lung, ovary, seeding	IV					adenocarcinoma, well-differentiation
SGI_CS_3641	43	F	sporadic	lower rectum	lymph node, seeding	IV	T4a	N2b	M1b	IVB	adenocarcinoma, poorly-differentiation
SGI_CS_3724	59	M	sporadic	sigmoid colon	liver	IV	T3	N1b	M1a	IVA	adenocarcinoma, moderate-differentiation
