# Supplementary material for: Prevalence and detection of low-allele-fraction variants in clinical cancer samples
Source: Nat Commun. 2017 Nov 9;8:1377. doi: 10.1038/s41467-017-01470-y (PMC5680209; doi:10.1038/s41467-017-01470-y)
Supplement: Supplementary file 10 — Supplementary Data 7 [file 41467_2017_1470_MOESM10_ESM.xlsx]

## Sheet: Supplementary Data 7
Supplementary Data 7. Detection performance of various SNV callers.
CallerA	CallerA Setting	CallerB	CallerB Setting	Filtering	Sensitivity*	PPV⌘	Specificity§	F1 score¶	Acuuracy✜
MuTect	HC mode, fraction_contamination:0.01	Platypus	Default	Yes	1	1	1	1	1
MuTect	HC mode	Platypus	Default	Yes	1	1	1	1	1
MuTect	HC mode, fraction_contamination:0.01	LoFreq	Default	Yes	1	0.996997	0.999999	0.998496	0.999999
LoFreq	Default	NA	NA	Yes	1	0.996997	0.999999	0.998496	0.999999
LoFreq	Default	Platypus	Default	Yes	1	0.996997	0.999999	0.998496	0.999999
MuTect	HC mode	LoFreq	Default	Yes	1	0.996997	0.999999	0.998496	0.999999
MuTect	HC mode, fraction_contamination:0.00	Platypus	Default	Yes	1	0.994012	0.999999	0.996997	0.999999
MuTect	HC mode	Platypus	Default	No	1	0.994012	0.999999	0.996997	0.999999
MuTect	HC mode, fraction_contamination:0.00	LoFreq	Default	Yes	1	0.991045	0.999998	0.995502	0.999998
MuTect	HC mode, fraction_contamination:0.01	Platypus	Default	No	1	0.991045	0.999998	0.995502	0.999998
MuTect	HC mode, fraction_contamination:0.00	Platypus	Default	No	1	0.965116	0.999991	0.982249	0.999991
LoFreq	Default	NA	NA	No	1	0.956772	0.999989	0.977909	0.999989
LoFreq	Default	Platypus	Default	No	1	0.956772	0.999989	0.977909	0.999989
MuTect	HC mode	LoFreq	Default	No	1	0.956772	0.999989	0.977909	0.999989
MuTect	HC mode, fraction_contamination:0.01	LoFreq	Default	No	1	0.954023	0.999988	0.976471	0.999988
MuTect	HC mode, fraction_contamination:0.00	LoFreq	Default	No	1	0.929972	0.999982	0.963716	0.999982
LoFreq	Default	Vardict	Default	Yes	1	0.902174	0.999974	0.948571	0.999974
MuTect	HC mode, fraction_contamination:0.01	Vardict	Default	Yes	1	0.902174	0.999974	0.948571	0.999974
MuTect	HC mode	Vardict	Default	Yes	1	0.902174	0.999974	0.948571	0.999974
MuTect	HC mode, fraction_contamination:0.00	Vardict	Default	Yes	1	0.897297	0.999972	0.945869	0.999972
MuTect	HC mode, fraction_contamination:0.01	Vardict	Default	No	1	0.811736	0.999944	0.896086	0.999944
MuTect	HC mode	Vardict	Default	No	1	0.811736	0.999944	0.896086	0.999944
MuTect	HC mode, fraction_contamination:0.00	Vardict	Default	No	1	0.798077	0.999938	0.887701	0.999938
LoFreq	Default	Vardict	Default	No	1	0.788599	0.999935	0.881806	0.999935
Platypus	Default	Vardict	Default	Yes	0.993976	0.901639	0.999974	0.945559	0.999972
Platypus	Default	Vardict	Default	No	0.993976	0.810811	0.999944	0.893099	0.999942
Vardict	Default	NA	NA	No	0.993976	0.810811	0.999944	0.893099	0.999942
MuTect	HC mode, fraction_contamination:0.01	NA	NA	Yes	0.990964	1	1	0.995461	0.999998
MuTect	HC mode	NA	NA	Yes	0.990964	1	1	0.995461	0.999998
MuTect	HC mode, fraction_contamination:0.00	NA	NA	Yes	0.990964	0.993958	0.999999	0.992459	0.999996
MuTect	HC mode	NA	NA	No	0.990964	0.993958	0.999999	0.992459	0.999996
MuTect	HC mode, fraction_contamination:0.01	NA	NA	No	0.990964	0.990964	0.999998	0.990964	0.999996
MuTect	HC mode, fraction_contamination:0.00	NA	NA	No	0.990964	0.964809	0.999991	0.977712	0.999989
Vardict	Default	NA	NA	Yes	0.990964	0.90137	0.999974	0.944046	0.999971
Platypus	Default	NA	NA	No	0.975904	1	1	0.987805	0.999994
Platypus	Default	NA	NA	Yes	0.975904	1	1	0.987805	0.999994
HC: high confidence mode
NA:not available
*Sensitivity: TP/(TP+FN)
⌘PPV(positive predictive value): TP/(TP+FP)
§Specificity:TN/(TN+FP)
¶F1 score:2*(Sensitivity*PPV)/(Sensitivity+PPV)
✜Accuracy:(TP+TN)/(TP+FP+FN+TN)
TP: true posotive
FP: false positive
FN: false nagetive
TN: true negative
