# Supplementary material for: Prevalence and detection of low-allele-fraction variants in clinical cancer samples
Source: Nat Commun. 2017 Nov 9;8:1377. doi: 10.1038/s41467-017-01470-y (PMC5680209; doi:10.1038/s41467-017-01470-y)
Supplement: Supplementary file 11 — Supplementary Data 8 [file 41467_2017_1470_MOESM11_ESM.xlsx]

## Sheet: Supplementary Table 8
Supplementary Table 8. List of tier 1 alterations.
Type	Gene list (alteration)
SNV	ABL1(E255K) ABL1(E255V) ABL1(F317C) ABL1(F317I) ABL1(F317L) ABL1(F317V) ABL1(F359C) ABL1(F359I) ABL1(F359V) ABL1(T315A) ABL1(T315I) ABL1(V299L) ABL1(Y253H) AKT1(E17K) ALK(C1156Y) ALK(D1091N) ALK(D1225N) ALK(F1174C) ALK(F1174I) ALK(F1174L) ALK(F1174V) ALK(F1245C) ALK(F1245L) ALK(F1245V) ALK(G1202R) ALK(G1269A) ALK(I1171N) ALK(L1152R) ALK(L1196M) ALK(R1275Q) ALK(S1206Y) ALK(T1151M) BRAF(D594E) BRAF…
Indel	ALK(exon 23,27 frameshift deletion) ALK(exon 25 nonframeshift deletion) EGFR(exon 19 nonframeshift deletion) EGFR(exon 19,20 nonframeshift insertion) ERBB2(exon 20 nonframeshift insertion) KIT(exon 11 nonframeshift deletion) MET(exon 14 splicing site deletion) PTEN (exon 5,7,8 frameshift deletion)
CNV	ALK(amplification) ATM(deletion) CDK4(amplification) EGFR(amplification) ERBB2(amplification) FGFR1(amplification) FGFR2(amplification) KIT(amplification) MDM2(amplification) MET(amplification) PTEN(deletion)
Fusion	Gene-gene fusions of ALK, RET, ROS, EWSR1,and TMPRSS2 with known partner reported in COSMIC
